# Supplementary material for: Bacterial Membrane-Derived Vesicles Attenuate Vancomycin Activity against Methicillin-Resistant Staphylococcus aureus
Source: Microorganisms. 2021 Sep 29;9(10):2055. doi: 10.3390/microorganisms9102055 (PMC8539228; doi:10.3390/microorganisms9102055)
Supplement: Supplementary file 1 [file microorganisms-09-02055-s001.zip]

Archive with 4 entries (4 files):
- .DS_Store
- Supplemental_Dataset 1.xlsx
- Supplemental_Dataset 2.xlsx
- SUPPLEMENTARY_MATERIAL.pdf
