# Supplementary material for: Bacterial Membrane-Derived Vesicles Attenuate Vancomycin Activity against Methicillin-Resistant Staphylococcus aureus
Source: Microorganisms. 2021 Sep 29;9(10):2055. doi: 10.3390/microorganisms9102055 (PMC8539228; doi:10.3390/microorganisms9102055)
Supplement: Supplementary file 1 [file microorganisms-09-02055-s001.zip › Supplemental_Dataset 1.xlsx]

## Sheet: Dataset 1
Accession	Gene symbol	ORF/Locus	Description	MW[kDa]	Abundance (AUC) (VAN 0 µg/ml)*	Abundance (AUC) (VAN 0.5 µg/ml)*	* The data belong to pools of isolated MVs																			Grouped:F1	Grouped:F2	Grouped:F3	Grouped:F4
A0A0H2XGT5	dut	SAUSA300_1949	dUTP diphosphatase	19.2	0	1.11952e+06																							1.11952e+06
A0A0E1VGP3		HMPREF0776_2779	Metallo-beta-lactamase domain protein	33.7	1.03204e+06	9.31255e+06																				1.03204e+06		3.58155e+06	5.731e+06
A0A0E1VH14	greA	HMPREF0776_2647	Transcription elongation factor	17.7	431412	2.23627e+06																				431412		1.8211e+06	415166
W8URR1	purE	DB727_06550E4U00_02845EP54_04975EQ90_04985FA040_03755M1K003_1636NCTC10654_01107RK64_05665	N5-carboxyamino imidazole ribonucleotide mutase	17.1	0	6.05847e+06																						2.10816e+06	3.95031e+06
A0A0E1VWU8	gidA	HMPREF0776_0778	tRNA uridine 5-carboxy methyl amino methyl modification enzyme	70	2.46029e+06	7.87632e+06																				2.46029e+06		5.12694e+06	2.74939e+06
A0A0H2XHX0		SAUSA300_1401	Phi SLTORF387-like protein, putative phage capsid protein	43.5	38168.4	9.22921e+06																					38168.4		9.22921e+06
Q2FG72	valS	SAUSA300_1611	Valine--tRNA ligase	101.7	0	6.96514e+06																						5.35475e+06	1.61039e+06
A8Z386	ureB	USA300HOU_2270	Urease subunit beta	15.2	303289	5.49253e+06																				303289		4.50989e+06	982633
A0A0E1VNP1		HMPREF0776_1011	Uncharacterized protein	57.9	1.04395e+06	1.5691e+06																				1.04395e+06		495617	1.07348e+06
A0A0E1VQI0		HMPREF0776_2786	Uncharacterized protein	15.7	250248	1.98348e+06																				250248		1.69672e+06	286759
A0A0E1VLP8		HMPREF0776_0946	AP endonuclease, family 2	38.4	366873	6.51141e+06																				366873		2.57695e+06	3.93446e+06
A0A0H2XFZ6		SAUSA300_0958	Transcriptional regulator	45.7	4.69614e+06	6.56161e+06																				4.69614e+06		2.22212e+06	4.33949e+06
A0A0H2XH65	rocF	SAUSA300_2114	Arginase	33.2	0	3.66665e+06																						2.04166e+06	1.62499e+06
A8Z402	msrB	USA300HOU_1360	Peptide methionine sulfoxide reductase	16.3	201766	376754																				201766		259756	116998
Q2FKC6	sodM	SAUSA300_0135	Superoxide dismutase [Mn/Fe]2	23	6.92023e+06	1.24774e+07																				6.92023e+06		8.40899e+06	4.06839e+06
A0A1S6ALL3			30S ribosomal protein S13	13.7	962437	3.03202e+06																				962437		1.76116e+06	1.27086e+06
Q2FEK5	ureA	SAUSA300_2238	Urease subunit gamma	11.3	989227	1.30582e+07																				989227		6.89502e+06	6.16314e+06
A0A0E1VJY3		HMPREF0776_2290	2-oxoacid:acceptor oxido reductase, alpha subunit	64.5	516672	6.2472e+06																				516672		5.6881e+06	559101
A0A068A5G9		BTN44_04750DB727_05380EP54_01465EQ90_12790FA040_08065NCTC6133_01990	Uncharacterized protein	15.4	8.85612e+06	5.46062e+07																				8.85612e+06		50470098	4.13611e+06
A0A0H2XH33		SAUSA300_2529	Uncharacterized protein	16.9	932380	2.89418e+06																				932380		1.62878e+06	1.26541e+06
A0A0E1VJN5		HMPREF0776_2384	M42 glutamyl amino peptidase	37.8	4.72428e+06	2.16225e+07																				4.72428e+06		9476632	1.21459e+07
A0A0E1VKH6		HMPREF0776_1400	NAD dependent epimerase/dehydratase family protein	24.1	1.03347e+06	4.30637e+06																				1.03347e+06		3.24355e+06	1.06283e+06
A8Z3T3	hslV	USA300HOU_1184	ATP-dependent protease subunit	19.6	602044	7.14391e+06																				602044		5186345	1.95757e+06
A0A0H2XHK2	clfB	SAUSA300_2565	Clumping factor B	95.7	6.82119e+06	1.88988e+07																				6.82119e+06		1.39624e+07	4.93641e+06
A0A0H2XI39		SAUSA300_2144	Uncharacterized protein	21.1	0	1.84283e+06																						884389	958436
A0A1S6AV09		EP54_10545EQ90_13835	Uncharacterized protein	16	376265	4.83255e+06																				376265			4.83255e+06
A0A0E1VNR6	ricscdA	HMPREF0776_0989	Iron-sulfur cluster repair protein	25.5	432284	2.50816e+06																				432284		2.27059e+06	237567
Q2FJA3	rplK	SAUSA300_0522	50S ribosomal protein L11	14.9	2.72088e+06	6.01785e+06																				2.72088e+06		4.76961e+06	1.24824e+06
A0A0H2XHS5		SAUSA300_0789	Putative thioredoxin	12.1	2.64779e+06	1.10829e+07																				2.64779e+06		7.89324e+06	3.18966e+06
A0A0E1VKJ3	glmU	HMPREF0776_1349	Bifunctional protein	48.5	0	1.07333e+06																						1.05894e+06	14392
A0A0E1VR98		HMPREF0776_2553	Dehydrogenase E1 component	36.2	0	2.47342e+06																						1.85923e+06	614188
A0A0E1VP68		HMPREF0776_0869	LPXTG-motif cell wall anchor domain protein	26.4	1.13543e+06	7.57011e+06																				1.13543e+06		4.87073e+06	2.69938e+06
A0A0H2XJL5		SAUSA300_0173	Uncharacterized protein	19.2	1.80285e+06	4.70947e+06																				1.80285e+06		4.59889e+06	110580
A0A0E1VH56	alaS	HMPREF0776_2655	Alanine--tRNA ligase	98.6	0	1.02157e+06																						1.00539e+06	16185.4
A0A0E1VNL6		HMPREF0776_0257	MAP domain protein	15.4	814801	4.34791e+06																				814801		3.78234e+06	565572
A0A0E1VX71	betB	HMPREF0776_0675	Betaine-aldehyde dehydrogenase	54.6	162929	1.13342e+06																				162929		907551	225872
A0A0E1VQX0	ureC	HMPREF0776_0338	Urease subunit alpha	61.8	950236	1.93396e+07																				950236		9.44428e+06	9.89528e+06
A0A0E1VSG5	def	HMPREF0776_2084	Peptide deformylase	23.6	1.05503e+06	2.09788e+06																				1.05503e+06		1.52871e+06	569166
A0A0E1VLU0		HMPREF0776_0959	Acetyl-CoAC-acetyl transferase	42.2	0	9.07974e+06																						6744675	2.33507e+06
Q2FJE4	spoV	SAUSA300_0475	Putative septation protein	11.3	3.59018e+06	1.64919e+07																				3.44505e+06	145138	1.12612e+07	5.23068e+06
A0A1S5YSJ8			Hydrolase	149.3	3.26365e+06	8.66852e+06																				3.1818e+06	81846	5.74043e+06	2.92808e+06
A0A0H2XH82		SAUSA300_0372	Putative lipoprotein	21.3	1.38061e+07	6.20728e+07																				1.31462e+07	659926	3.95482e+07	2.25246e+07
A0A0E1VLZ5		HMPREF0776_1704	Phosphoenol pyruvate-dependent sugar phospho transferase system	69.1	1.81056e+06	7.22061e+06																				1.7554e+06	55159.9	5.48739e+06	1.73323e+06
A0A0H2XEK9	fumC	SAUSA300_1801	Fumarate hydratase class II	51.1	99927.9	1.08768e+07																				5902.6	94025.3	9.00717e+06	1.86962e+06
A0A0E1VHV2		HMPREF0776_2291	2-oxoglutarate ferredoxinoxido reductase subunit beta	31.3	2.58488e+06	1.46804e+07																				2.22586e+06	359027	7.98526e+06	6.69518e+06
Q2FKP8	hutH	SAUSA300_0008	Histidine ammonia-lyase	56	2.84538e+07	2.28754e+08																				2.27944e+07	5.65934e+06	1.23431e+08	1.05323e+08
A0A0E1VHD2	ebpS	HMPREF0776_2504	Elastin-binding protein	53.4	1.69653e+06	7.32208e+06																				1.66985e+06	26686.3	6.82948e+06	492597
A8Z1R9	pheS	USA300HOU_1073	Phenylalanine--tRNA ligase alpha subunit	40.1	2.48742e+06	1.96919e+07																				2.37973e+06	107683	17791255	1.90061e+06
A0A0E1VVS4	HMP	HMPREF0776_1099	Acetyl-CoAC-acetyl transferase	41.7	6.29634e+06	5.36954e+07																				4.29133e+06	2.00501e+06	2.31225e+07	3.05729e+07
Q2FJ77	sdrE	SAUSA300_0548	Serine-aspartate repeat-containing protein E	125.2	4.2788e+06	1.40251e+07																				3.8259e+06	452903	7.91074e+06	6.11435e+06
A0A0H2XGF3		SAUSA300_0636	Dihydroxy acetonekinase, DhaK subunit	35	5.63651e+06	9.09539e+06																				5.41272e+06	223788	6.17527e+06	2.92012e+06
A0A0E1VPE2	drp	HMPREF0776_0757	Lactonase Drp35	39.2	8.32605e+06	3.12344e+07																				7.22625e+06	1.09981e+06	1.71934e+07	1.4041e+07
A0A0E1VIG7		HMPREF0776_2122	LPXTG-motif cell wall anchor domain protein	38.8	5.20398e+06	4.23236e+07																				4.27792e+06	926063	3.08943e+07	1.14293e+07
A8Z3N7	pyrB	USA300HOU_1138	Aspartate carbamoyl transferase	33.2	3.75179e+06	2.52995e+07																				2.74143e+06	1.01035e+06	12843284	1.24562e+07
A0A0H2XHU6	dat	SAUSA300_1696	D-alanine amino transferase	31.9	601528	6.84983e+06																				473356	128172	5.31356e+06	1.53627e+06
A0A0H2XI02		SAUSA300_0025	5'-nucleotidase family protein	83.4	8.99136e+06	5.37189e+07																				6.92348e+06	2.06788e+06	2.90011e+07	2.47178e+07
A0A0H2XGR9		SAUSA300_0213	Oxido reductase, Gfo/Idh/MocA family	38.5	3.49704e+06	1.48287e+07																				3.2733e+06	223739	1.23083e+07	2.52041e+06
A0A0H2XH39	ftsL	SAUSA300_1074	Cell division protein	15.3	1.32963e+06	5.46707e+06																				1.29134e+06	38291.4	5.04474e+06	422333
Q2FIC1		SAUSA300_0857	Putative peptidyl-prolylcis-transisomerase	21.6	4.97253e+06	2.32957e+07																				3.87695e+06	1.09558e+06	1.16172e+07	1.16785e+07
A0A0E1VXY5		HMPREF0776_0405	Uncharacterized protein	23	3.30007e+08	1.85978e+09																				3.10725e+08	1.92812e+07	1669796224	1.89982e+08
A0A0H2XHC4	gpmI	SAUSA300_0759	2,3-bisphospho glycerate-independent phospho glycerate mutase	56.4	3.24206e+07	6.50902e+07																				2.98484e+07	2.57217e+06	4.10967e+07	2.39935e+07
A0A0H2XG16	clfA	SAUSA300_0772	Clumping factorA	96.9	6.89857e+07	3.0351e+08																				5.51907e+07	1.3795e+07	1.76492e+08	1.27019e+08
A0A0H2XI69		SAUSA300_1261	Putative glutamylamino peptidase	37.8	2.67216e+09	1.01876e+10																				2.07859e+09	5.93575e+08	5.10147e+09	5.08615e+09
A0A0H2XEE7		SAUSA300_2343	Respiratory nitrate reductase, alpha subunit	139.7	1.30555e+07	2.68196e+07																				1.2113e+07	942514	1.93425e+07	7.47709e+06
A8YY93	rpoE	USA300HOU_2116	Probable DNA-directed RNA polymerase subunit delta	20.9	1.60015e+06	6.88668e+06																				996399	603747	2.11532e+06	4.77136e+06
A8YY81		USA300HOU_2104		18.9	4.21263e+06	8.35159e+06																				3.56772e+06	644906	3.35905e+06	4.99253e+06
A0A0E1VQK4	ald	HMPREF0776_2741	Alanine dehydrogenase	40.9	7.15623e+07	1.94782e+08																				5.76266e+07	1.39357e+07	8.70508e+07	1.07732e+08
A0A0H2XI85		SAUSA300_1683	Chorismate mutase/phospho-2-dehydro-3-deoxyheptonate aldolase	40.6	1.36265e+07	6.81426e+07																				8.50475e+06	5.12177e+06	2.9025e+07	3.91176e+07
A0A2C9TXT2	ndk	EP54_02450	Nucleoside diphosphate kinase	16.6	2.4984e+07	5.8278e+07																				2.04985e+07	4.48551e+06	25842732	3.24353e+07
A0A0H2XID2	metS	SAUSA300_0467	Methionine--tRNA ligase	74.9	9.71456e+06	1.36455e+07																				8.98417e+06	730387	8.44356e+06	5.20196e+06
Q2FH99	katA	SAUSA300_1232	Catalase	58.3	7.85159e+08	2.63331e+09																				6.18705e+08	1.66455e+08	1.45102e+09	1.18229e+09
Q2FEP0	rplD	SAUSA300_2203	50S ribosomal protein L4	22.5	3.35805e+06	3.85253e+07																				2.03144e+06	1.32661e+06	29219350	9.30592e+06
Q2FJP8	rpsF	SAUSA300_0366	30S ribosomal protein S6	11.6	1.3219e+07	2.67814e+07																				1.2146e+07	1.07301e+06	1.96534e+07	7.12797e+06
A0A0H2XDH5		SAUSA300_1934	Phi77ORF020-like protein, phage major tail protein	23.9	1.91733e+08	7.85156e+08																				7.92434e+07	1.1249e+08	4.32092e+07	7.41947e+08
A8Z4T3	groS	SUSA300HOU_2025	10 kDa chaperonin	10.4	3.52904e+06	2.65744e+06																				3.12566e+06	403383		2.65744e+06
A0A0E1VM25	nagA	HMPREF0776_1706	N-acetyl glucosamine-6-phosphate deacetylase	43.1	4.89782e+06	7.31455e+06																				4.30717e+06	590650	3.46666e+06	3.84788e+06
A0A0H2XDZ4	ampA	SAUSA300_0845	Cytosol amino peptidase	54.1	7.41161e+08	1.99294e+09																				5.71607e+08	1.69553e+08	9.05694e+08	1.08725e+09
A0A0H2FNU6		BN1321_320056BTN44_01870BTN44_11385DB727_08365E3A28_12570EP54_10560EQ90_13820ERS072840_02207FA040_09860FVP29_04980M1K003_1759NCTC10654_02132NCTC10702_03154NCTC7878_02683	Gp6 protein	11.2	5.47733e+06	1.98869e+07																				2.32341e+06	3.15392e+06		1.98869e+07
Q2FG80	rplU	SAUSA300_1603	50S ribosomal protein L21	11.3	1.95365e+07	1.28338e+08																				1.41813e+07	5.35525e+06	9.4782e+07	3.35555e+07
A0A0H2XEM7	ipdC	SAUSA300_0190	Indole-3-pyruvate decarboxylase	60.5	8.8066e+06	2.18198e+07																				7.3295e+06	1.47709e+06	1.31312e+07	8.68857e+06
Q2FEF1	fni	SAUSA300_2292	Isopentenyl-diphosphate delta-isomerase	38.7	2.7662e+06	1.3871e+07																				1.18386e+06	1.58234e+06	4.6492e+06	9.22181e+06
A8Z3R8	acpP	USA300HOU_1169	Acyl carrier protein	8.5	5.45626e+06	3.65341e+07																				4.80762e+06	648639	3.27819e+07	3.75219e+06
A0A0H2XDN2		SAUSA300_0212	Oxidoreductase, Gfo/Idh/MocA family	39.2	4.77537e+07	1.41446e+08																				3.84967e+07	9.25709e+06	8.81111e+07	5.33346e+07
A0A0H2XG98	rsbV	SAUSA300_2024	Anti-sigma factor antagonist	12.2	2.76416e+06	6.00493e+06																				2.32607e+06	438095	3.49534e+06	2.50959e+06
A0A0E1VS33		HMPREF0776_2353	SCP-like protein	33.5	2.44519e+06	3.45558e+06																				2.42746e+06	17728.3	3360536	95043.4
A8Z1A4	eno	USA300HOU_0806	Enolase	47.1	4.78523e+09	1.70084e+10																				3.22692e+09	1.5583e+09	9.21259e+09	7.79582e+09
Q2FFK2	ftnA	SAUSA300_1874	Bacterial non-heme ferritin	19.6	1.85105e+09	4.89065e+09																				1.33761e+09	5.13441e+08	2.34561e+09	2.54504e+09
A0A0H2XIM7		SAUSA300_1323	Uncharacterized protein	9.4	173995	3.11184e+06																					173995	2.25399e+06	857843
A0A0H2XI10		SAUSA300_0549	Glycosyl transferase, group1 family protein	57.2	1.68127e+07	8.20546e+07																				1.52983e+07	1.51443e+06	7.47668e+07	7.28779e+06
Q2FJC1	pdxS	SAUSA300_0504	Pyridoxal5'-phosphate synthase subunit	32	7.14698e+08	2.62999e+09																				4.87787e+08	2.26911e+08	1545247313	1.08474e+09
A0A0H2XE52		SAUSA300_0214	Uncharacterized protein	36.6	1.86982e+08	5.07316e+08																				1.29657e+08	5.73256e+07	2.34561e+08	2.72755e+08
A0A2C9TKD7		EQ90_10265	Matrix-binding protein	1130.7	12165.2	57849.2																					12165.2		57849.2
Q2FDR0	panB	SAUSA300_2534	3-methyl-2-oxobutanoate hydroxymethyl transferase	29.2	5.72097e+08	1.23009e+09																				4.32675e+08	1.39422e+08	5.80753e+08	6.49339e+08
A0A0E1VY40		HMPREF0776_0435	Pyridoxamine5'-phosphateoxidase family protein	15.9	958970	1.70228e+06																				793301	165668	949496	752789
A0A0H2XHM1	hemB	SAUSA300_1615	Delta-amino levulinicacid dehydratase	36.6	8.94843e+08	2.17678e+09																				6.71144e+08	2.23699e+08	1.16916e+09	1.00763e+09
A0A0H2XDJ1	deoD	SAUSA300_0138	Purine nucleoside phosphorylase DeoD-type	26	3.7473e+06	8.54738e+06																				2.305e+06	1.4423e+06	2293361	6.25402e+06
A0A0E1VKG1	argF	HMPREF0776_2165	Ornithine carbamoyl transferase	37.5	6.1692e+09	9.29108e+09																				5.09715e+09	1.07205e+09	4.64574e+09	4.64534e+09
A0A0E1VMB9	atpH	HMPREF0776_1438	ATP synthase subunit delta	20.5	6.41203e+06	1.95293e+07																				4.91775e+06	1.49428e+06	1.30889e+07	6.44042e+06
A0A0E1VQ39		HMPREF0776_0515	M42 glutamyl amino peptidase	39.5	1.83225e+09	3.61609e+09																				1.3727e+09	4.59547e+08	1.66523e+09	1.95086e+09
A8Z1M9		USA300HOU_1032		8.7	2.5135e+06	3.59107e+06																				2.00445e+06	509050	1.45882e+06	2.13225e+06
Q2FIL9	tpiA	SAUSA300_0758	Triose phosphate isomerase	27.2	6.91086e+07	1.66651e+08																				5.28447e+07	1.62639e+07	9.87107e+07	6.79405e+07
A0A0H2XHZ1		SAUSA300_0070	Putative lysophospho lipase	31	2.04549e+07	6.21903e+07																				1.33793e+07	7.07565e+06	3.28829e+07	2.93074e+07
A0A0H2XJ55		SAUSA300_0385	Uncharacterized protein	15.1	5.27238e+06	1.14671e+07																				4.01704e+06	1.25534e+06	6.28362e+06	5.18351e+06
A0A0H2XJH7		SAUSA300_0113	Immuno globulin G binding protein A	55.5	2.4157e+08	4.74454e+08																				1.76726e+08	6.48443e+07	2.16939e+08	2.57514e+08
A0A0E1VQE3	hutG	HMPREF0776_0384	Formimidoyl glutamase	34.5	5.16384e+06	1.83236e+07																				2.99995e+06	2.1639e+06	9.73809e+06	8.58546e+06
A0A0H2XED4		SAUSA300_0964	Chitinase-related protein	11.3	4.24653e+06	2.88636e+06																				4.08668e+06	159846	2.26036e+06	626004
A0A0H2XK48	dps	SAUSA300_2092	General stress protein 20U	16.7	4.33492e+08	1.02113e+09																				2.82657e+08	1.50836e+08	4.31869e+08	5.8926e+08
A8Z3T8	tsf	USA300HOU_1190	Elongation factor Ts	32.5	9.46142e+07	1.29192e+08																				8.40655e+07	1.05487e+07	8.81343e+07	4.10577e+07
Q2FJM6	guaB	SAUSA300_0388	Inosine-5'-mono phosphate dehydrogenase	52.8	1.04398e+08	3.05823e+08																				7.07055e+07	3.36929e+07	1.77687e+08	1.28136e+08
A0A0H2XGT6	ahpD	SAUSA300_2418	Alkyl hydro peroxide reductase	16.5	4.12101e+06	9.60928e+06																				2.92984e+06	1.19117e+06	5.09667e+06	4.51261e+06
Q2FIB3	pgi	SAUSA300_0865	Glucose-6-phosphate isomerase	49.8	2.00703e+09	5.14539e+09																				1.30542e+09	7.01611e+08	2.51581e+09	2.62958e+09
A0A068A921	narH	BTN44_14470E3A28_10320E4U00_10480EP54_09675EQ90_00195FA040_02390HMPREF3211_00040NCTC10654_02567NCTC5664_01456NCTC7988_02476RK64_12775	Nitrate reductase	59.4	6.9543e+06	2.07327e+07																				4.94249e+06	2.01181e+06	1.32669e+07	7.46581e+06
Q2FJ70		SAUSA300_0555	3-hexulose-6-phosphate synthase	22.4	5.88661e+07	8.15522e+07																				4.65247e+07	1.23414e+07	36232313	4.53199e+07
Q2FF28	fabZ	SAUSA300_2054	3-hydroxyacyl-[acyl-carrier-protein] dehydratase	16.1	3.60612e+07	6.17911e+07																				2.72361e+07	8.82509e+06	29517398	3.22737e+07
A0A0H2XJY4		SAUSA300_1759	Uncharacterized protein	20.3	9.74658e+08	2.52574e+09																				8.66406e+08	1.08252e+08	2.13778e+09	3.87969e+08
A0A0H2XHE6	sdhB	SAUSA300_1048	Succinatede hydrogenase, iron-sulfur protein	30.6	1.76275e+08	5.58428e+08																				1.04863e+08	7.1412e+07	3.04588e+08	2.5384e+08
A0A0H2XDW3	hutU	SAUSA300_2278	Urocanatehydratase	60.6	7.70054e+07	1.73129e+08																				5.62346e+07	2.07709e+07	9.93996e+07	7.37291e+07
A0A0H2XGD1		SAUSA300_1432	PhiSLTORF78-like protein	9.1	2.27889e+06	2.31331e+06																				1.9024e+06	376490	981024	1.33229e+06
A0A0H2XEF6	deoD	SAUSA300_2091	Purine nucleoside phosphorylase DeoD-type	25.9	3.86826e+08	8.57568e+08																				2.48608e+08	1.38218e+08	3.76777e+08	4.80791e+08
Q2FG58	rplT	SAUSA300_1625	50S ribosomal protein L20	13.7	3.89021e+07	3.97252e+08																				2.81778e+07	1.07242e+07	3.60583e+08	3.66686e+07
A0A0H2XEY2		SAUSA300_1909	Uncharacterized protein	21.9	1.36692e+07	2.80926e+07																				9.49445e+06	4.17476e+06	1.40229e+07	1.40696e+07
A0A0E1VGT7	infC	HMPREF0776_2714	Translation initiation factor IF-3	21.4	1.60989e+06	1.94966e+06																				1.38288e+06	227005	1.18722e+06	762445
Q2FFY7		SAUSA300_1697	Putative dipeptidase	52.8	2.59657e+07	4.3784e+07																				2.039e+07	5.5757e+06	2.52553e+07	1.85288e+07
A0A0H2XGU0	rpe	SAUSA300_1115	Ribulose-phosphate3-epimerase	23.6	1.72356e+07	2.80951e+07																				1.27616e+07	4.47391e+06	1.33294e+07	1.47657e+07
A0A0E1VJS5	pepF	HMPREF0776_2401	Oligo endo peptidase F	70.5	5.43439e+07	1.14105e+08																				4.05009e+07	1.3843e+07	6.84941e+07	4.56114e+07
A0A0H2XIY1	hysA	SAUSA300_2161	Hyaluronate lyase	91.9	1.29634e+07	3.28816e+07																				9.74263e+06	3.22076e+06	2.23284e+07	1.05532e+07
A0A2C6MXJ8		EP54_00300	Hydrolase	31	2.40353e+07	4.88511e+07																				1.65867e+07	7.44852e+06	2.45699e+07	2.42811e+07
Q2FEV0	asp2	SAUSA300_2142	Alkaline shock protein 23	19.2	1.14203e+07	2.3987e+07																				7.95461e+06	3.46569e+06	1.27041e+07	1.12829e+07
A0A0H2XDE4		SAUSA300_0672	Transcriptional regulator, MarR family	17.1	47558.5	921713																					47558.5	767013	154701
A0A0E1VVZ3	lytM	HMPREF0776_1007	Glycyl-glycine endopeptidase	34.9	6.05006e+06	6.0098e+06																				5.18046e+06	869593	3.1888e+06	2.821e+06
A0A0H2XEW5		SAUSA300_1058	Alpha-hemolysin	36	2.09912e+10	3.50951e+10																				1.62488e+10	4.7424e+09	19740003083	1.53551e+10
A0A0E1VY92		HMPREF0776_0241	Uncharacterized protein	33.1	4.33403e+06	9.5846e+06																				3.85763e+06	476399	8.05794e+06	1.52667e+06
A0A0H2XGH4		SAUSA300_2517	Amido hydrolase family protein	38.1	4.27682e+06	1.26621e+07																				2.29877e+06	1.97805e+06	6.35723e+06	6.30483e+06
Q2FIP8	pepT	SAUSA300_0727	Peptidase T	45.8	4.5717e+06	9.48828e+06																				3.36044e+06	1.21126e+06	5.62975e+06	3.85852e+06
A0A0E1VNP6		HMPREF0776_1016	WXG100 family type VII secretion target	13.1	3.01712e+07	5.89402e+07																				2.12111e+07	8.96011e+06	3.04198e+07	2.85203e+07
Q2FHH9	frr	SAUSA300_1152	Ribosome-recycling factor	20.3	1.02932e+07	1.80319e+07																				7.81324e+06	2.47997e+06	1.0148e+07	7.88393e+06
A0A0E1VLM3	folE	HMPREF0776_1559	GTP cyclo hydrolase	33.5	2.59829e+07	7.88514e+07																				1.7253e+07	8.72989e+06	5.12192e+07	2.76322e+07
A0A0H2XFY8		SAUSA300_1519	GTP cyclohydrolase 1 type 2 homolog	41.1	6.50761e+06	2.13251e+07																				4.57948e+06	1.92813e+06	1.5227e+07	6.09817e+06
A0A0H2F458	recT	BN1321_330007E3A28_12455EP54_13465EQ90_13695NCTC7878_02718	Recombinase	35.3	3.16721e+08	4.64779e+08																				1.88358e+08	1.28362e+08	5.92786e+07	4.055e+08
Q2FFV5	pckA	SAUSA300_1731	ATP	59.3	6.48049e+07	1.43562e+08																				4.49543e+07	1.98506e+07	8.1909e+07	6.16526e+07
A8Z334	rpmJ	USA300HOU_2218	50S ribosomal protein L36	4.3	1.05276e+06	2.69759e+06																				855270	197493	2.08597e+06	611623
Q2FHU2	pheT	SAUSA300_1038	Phenylalanine--tRNA ligase beta subunit	88.9	5.39955e+07	9.9538e+07																				4.17282e+07	1.22673e+07	6.19704e+07	3.75676e+07
Q2FFQ0		SAUSA300_1795		13.3	4.44106e+07	9.42807e+07																				3.19654e+07	1.24451e+07	56175533	3.81051e+07
A8YZN8	rplL	USA300HOU_0534	50S ribosomal protein L7/L12	12.7	1.00059e+07	1.17477e+07																				7.55422e+06	2.45164e+06	4.37533e+06	7.37238e+06
A8Z036	hprK	USA300HOU_0788	HPr kinase/phosphorylase	34.5	1.40787e+07	2.56334e+07																				1.07436e+07	3.33507e+06	1.56743e+07	9.95906e+06
A0A0E1VH17	dnaK	HMPREF0776_2615	Chaperone protein	67.4	1.33125e+07	3.52335e+07																				9.72668e+06	3.58586e+06	2.45694e+07	1.06641e+07
A0A0E1VJJ6		HMPREF0776_1580	Putative heme-dependent peroxidase	29.4	2.16875e+08	4.14086e+08																				1.57195e+08	5.96803e+07	2.39053e+08	1.75034e+08
A0A0H2XIJ7		SAUSA300_1950	Conserved hypothetical phage protein	9.4	488816	1.43115e+06																					488816		1.43115e+06
A0A0H2XGX6	trpS	SAUSA300_0897	Tryptophan--tRNA ligase	36.9	3.14633e+06	5.08898e+06																				2.4559e+06	690431	3.07516e+06	2.01382e+06
A0A0E1VHF4	ptbA	HMPREF0776_2443	PTS system, glucose subfamily, IIA component	18.3	2.42217e+06	6.72989e+06																				1.67196e+06	750213	4.54648e+06	2.18342e+06
Q2FJ89	hchA	SAUSA300_0536	Protein/nucleicacidde glycase	32.2	1.18043e+08	1.932e+08																				8.60482e+07	3.19951e+07	1.00138e+08	9.30624e+07
A8Z000	queF	USA300HOU_0752	NADPH-dependent7-cyano-7-deaza guanine reductase	19.6	1.40085e+07	3.85918e+07																				1.01308e+07	3.87768e+06	27375429	1.12164e+07
A8Z2M2		USA300HOU_1693	UPF0173 metal-dependent hydrolase	25.2	1.95251e+08	4.8033e+08																				1.31364e+08	6.38871e+07	2.96691e+08	1.83638e+08
A0A0H2XJ60		SAUSA300_0790	Putative arsenate reductase	13.6	5.9059e+06	9.99654e+06																				4.21584e+06	1.69006e+06	5171151	4.82539e+06
Q2FHT6	trxA	SAUSA300_1044	Thioredoxin	11.4	7.91606e+07	1.39452e+08																				5.57516e+07	2.3409e+07	7.26557e+07	6.67967e+07
A0A0E1VRA4		HMPREF0776_0099	Aminotransferase, class I/II	48	2.24561e+06	1.15333e+07																				1.15682e+06	1.08878e+06	8.43941e+06	3.09388e+06
A0A0E1VHC3	lpdA	HMPREF0776_2554	Dihydro lipoyl dehydrogenase	51	4.36966e+06	6.80427e+06																				2.9587e+06	1.41096e+06	2.83632e+06	3.96795e+06
Q2FDQ4	fda	SAUSA300_2540	Fructose-bisphosphate aldolase class 1	33	8.56267e+07	1.51898e+08																				5.57609e+07	2.98659e+07	6.89108e+07	8.29875e+07
A0A0E1VJQ9		HMPREF0776_1618	Uncharacterized protein	18.6	2.08954e+08	2.91266e+08																				1.65521e+08	4.34323e+07	1.70649e+08	1.20617e+08
A0A0H2XHP4	glpQ	SAUSA300_0862	Glycerophosphoryl diester phosphodiesterase	35.3	3.40504e+08	4.29424e+08																				2.62203e+08	7.83009e+07	2.14322e+08	2.15103e+08
A0A0E1VRK1		HMPREF0776_0019	M29	47.2	3.70381e+07	6.67486e+07																				2.62896e+07	1.07485e+07	3.74562e+07	2.92924e+07
A0A0H2XHQ2	trxB	SAUSA300_0747	Thioredoxin reductase	33.6	8.45577e+07	1.35463e+08																				6.3076e+07	2.14817e+07	7.73293e+07	5.8134e+07
A0A0H2XHI2	nuc	SAUSA300_0776	Thermo nuclease	25.1	1.37182e+09	1.69846e+09																				1.14386e+09	2.27958e+08	1.09314e+09	6.05314e+08
A0A0H2XH50	menB	SAUSA300_0948	1,4-dihydroxy-2-naphthoyl-CoA synthase	30.4	7.79703e+06	1.33654e+07																				5.87359e+06	1.92343e+06	8.26142e+06	5.10396e+06
A0A0E1VI67	pyrC	HMPREF0776_2200	Dihydro orotase	46.5	6.85487e+07	1.38166e+08																				4.37885e+07	2.47603e+07	7.37268e+07	6.44395e+07
Q2FG82	rpmA	SAUSA300_1601	50S ribosomal protein L27	10.3	329706	183022																				259217	70488.4		183022
A0A0E1VIF5		HMPREF0776_2894	Glucosamine-6-phosphate isomerase family protein	23.4	2.62901e+07	4.66931e+07																				1.78042e+07	8.4859e+06	2.47314e+07	2.19617e+07
A0A0H2XGR0		SAUSA300_0409	Uncharacterized protein	11.3	1.72149e+08	1.25929e+08																				1.39333e+08	3.2816e+07	4.15863e+07	8.43424e+07
Q2FE81	gpmA	SAUSA300_2362	2,3-bisphospho glycerate-dependent phospho glycerate mutase	26.7	4.19858e+07	6.2696e+07																				3.10528e+07	1.0933e+07	3.50583e+07	2.76377e+07
Q2FHL4	rpmB	SAUSA300_1117	50S ribosomal protein L28	7	518819	5.48321e+06																				428016	90803.1	5.25737e+06	225843
A0A0H2XHA1		SAUSA300_1940	Phage portal protein	45.5	8.4613e+08	1.65717e+09																				1.76861e+08	6.69269e+08	1.94471e+06	1.65523e+09
A8Z2Q0	fhs	USA300HOU_1721	Formate--tetrahydrofolate ligase	59.8	1.39298e+07	2.7529e+07																				9.10385e+06	4.82599e+06	1.55981e+07	1.19309e+07
A0A0H2XJ82		SAUSA300_1691	Glutamyl-amino peptidase	39.8	3.5664e+09	4.57793e+09																				2.63538e+09	9.31013e+08	2.30115e+09	2.27678e+09
A0A0H2XFQ3	cysK	SAUSA300_0491	Cysteine synthase	33	5.46075e+07	1.85375e+08																				1.6165e+07	3.84425e+07	9.15727e+07	9.38027e+07
A0A0E1VW05	esaA	HMPREF0776_1017	Type VII secretion protein	114.8	2.41228e+06	4.40979e+06																				1.76218e+06	650100	2.85142e+06	1.55837e+06
Q2FJE0	rplY	SAUSA300_0479	50S ribosomal protein L25	23.8	6.06873e+06	1.47058e+07																				2.20627e+06	3.86246e+06	5.64858e+06	9.05724e+06
A0A0H2XKH5	acnA	SAUSA300_1246	Aconitate hydratase	98.9	9.66178e+07	2.438e+08																				4.90342e+07	4.75837e+07	1.32675e+08	1.11126e+08
A0A0H2XFC3	sspA	SAUSA300_0951	Serine protease	36.3	4.63977e+08	6.98942e+08																				3.62114e+08	1.01863e+08	463929172	2.35013e+08
A0A0E1VM77		HMPREF0776_1537	Putative 8-amino-7-oxononanoate synthase	42.9	5.41283e+06	1.54493e+07																				2.06832e+06	3.34451e+06	7.7657e+06	7.68363e+06
A0A0E1VK14	ilvE	HMPREF0776_1541	Branched-chain-amino-acid amino transferase	40	1.2841e+07	2.51006e+07																				8.07256e+06	4.76843e+06	1.42061e+07	1.08945e+07
Q1XG25		SAP003M1K003_2746SAP015A_008SAP027A_015SAP033A_014SAP046A_020SAP050A_030SAP051A_005SAP052A_027SUA_0006SUC_0005SUD_0005p2SUI_0005p2SUJ_0006p2SUK_0006p2SUP_0005	Uncharacterized protein	26.1	3.81191e+08	5.15215e+08																				3.05336e+08	7.58549e+07	3.43382e+08	1.71833e+08
A0A0H2XGG1	gnd	SAUSA300_1459	6-phospho gluconate dehydrogenase, decarboxylating	51.8	4.48102e+08	5.43141e+08																				3.34064e+08	1.14038e+08	2.85217e+08	2.57924e+08
A0A0H2XJ36		SAUSA300_1939	ATP-dependent Clp protease proteolytic subunit	26.8	1.58564e+08	2.99631e+08																				2.7209e+07	1.31355e+08	3.3829e+06	2.96248e+08
Q2FH32		SAUSA300_1299	TelA-like protein	43.4	2.85209e+08	6.11738e+08																				1.08045e+08	1.77164e+08	2.17489e+08	3.9425e+08
Q2FKC0	deoB	SAUSA300_0141	Phospho pento mutase	43.8	1.82096e+07	2.50706e+07																				1.25457e+07	5.66393e+06	1.24751e+07	1.25956e+07
Q2FF22	atpA	SAUSA300_2060	ATP synthase subunit alpha	54.6	1.35016e+08	3.27204e+08																				6.89363e+07	6.60801e+07	1.82011e+08	1.45192e+08
A0A0E1VIT0	tpx	HMPREF0776_2745	Thiol peroxidase	18.8	1.96933e+07	2.59828e+07																				1.33581e+07	6.33527e+06	1.21121e+07	1.38707e+07
A0A0H2XHB4	prs	SAUSA300_0478	Ribose-phosphate pyro phospho kinase	35.3	1.22539e+07	2.10987e+07																				6.66259e+06	5.59135e+06	8857148	1.22416e+07
Q2FHP4	ileS	SAUSA300_1087	Isoleucine--tRNA ligase	104.8	5.04855e+07	5.83402e+07																				3.97473e+07	1.07382e+07	3.49195e+07	2.34207e+07
A0A0H2XJB4	ear	SAUSA300_0815	Ear protein	20.4	9.10823e+07	2.52304e+08																				7.63304e+07	1.47519e+07	2.20668e+08	3.16356e+07
A0A0H2XHZ3	cbf1	SAUSA300_1791	Cmp-binding-factor1	35.8	6.9729e+06	1.07775e+07																				4.39616e+06	2.57674e+06	5.36708e+06	5.41045e+06
A0A0H2XJV9		SAUSA300_2436	Putative cell wall surface anchor family protein	49	2.88736e+06	2.41958e+06																				2.46452e+06	422839	1.53604e+06	883543
Q2FJN4	ahpC	SAUSA300_0380	Alkyl hydroperoxide reductase C	21	3.01457e+08	4.32222e+08																				2.07003e+08	9.44545e+07	2.35568e+08	1.96654e+08
A0A0H2XHU1	sdhA	SAUSA300_1047	Succinate dehydrogenase, flavo protein subunit	65.5	3.51761e+08	8.56921e+08																				1.91416e+08	1.60344e+08	5.23832e+08	3.33088e+08
A0A0H2XKN2		SAUSA300_pUSA010004	Uncharacterized protein	21.3	2.99499e+08	2.92635e+08																				2.54727e+08	4.47719e+07	2.00039e+08	9.25956e+07
Q2FK94	aldA	SAUSA300_0170	Putative aldehyde dehydrogenase	53.6	1.19079e+07	3.96255e+07																				2.60295e+06	9.30493e+06	20979099	1.86464e+07
A0A0H2XF50	hup	SAUSA300_1362	DNA-binding protein	9.6	1.24862e+07	1.3919e+07																				8.5747e+06	3.91151e+06	6.12587e+06	7.79315e+06
Q2FG61	tig	SAUSA300_1622	Trigger factor	48.6	1.08025e+07	1.86862e+07																				7.96267e+06	2.83986e+06	1.30305e+07	5.65568e+06
A0A0H2XGN0		SAUSA300_0550	Glycosyl transferase, group1 family protein	58.4	5.83588e+07	1.0034e+08																				4.5094e+07	1.32648e+07	7.3933e+07	2.64066e+07
A0A0D6GP16	EP54	EP54_05310EQ90_06060HMPREF3211_00969NCTC10654_02843	Lipase	76.8	3.96762e+09	4.27191e+09																				3.42106e+09	5.46555e+08	3.18665e+09	1.08526e+09
A0A0H2XHT7	ptsH	SAUSA300_0983	Phospho carrier protein	9.5	1.94092e+07	2.14151e+07																				1.28605e+07	6.5487e+06	8476550	1.29386e+07
A0A0H2XHL4	pta	SAUSA300_0570	Phosphate acetyl transferase	34.9	9.9477e+07	1.40126e+08																				6.68401e+07	3.26369e+07	7.58068e+07	6.43189e+07
A0A0E1VJW7	pnp	HMPREF0776_2275	Poly ribonucleotidenucleotidyl transferase	77.3	1.01727e+08	2.55265e+08																				4.72747e+07	5.44522e+07	1.48795e+08	1.0647e+08
A0A0H2XIL0		SAUSA300_2164	Uncharacterized protein	15.4	1.78892e+09	3.26746e+09																				1.09067e+09	6.98247e+08	1.91899e+09	1.34848e+09
A0A0H2XEL4		SAUSA300_1938	Phi77ORF006-like protein, putative capsid protein	42.2	1.27884e+10	2.04049e+10																				2.22923e+09	1.05592e+10	1.32208e+07	2.03917e+10
A0A0E1VIR5	menD	HMPREF0776_2032	2-succinyl-5-enolpyruvyl-6-hydroxy-3-cyclohexene-1-carboxylate synthase	63.1	1.31021e+06	5.7293e+06																				967769	342446	5.06995e+06	659355
A0A0H2XGH9	sspB	SAUSA300_0950	Cysteine protease	44.5	1.42973e+09	1.62944e+09																				1.03584e+09	3.93896e+08	8.75894e+08	7.53545e+08
W8U8M7	lytR_1lytRlytR_2	BN1321_380148EP54_11595EQ90_01620ERS072840_01214M1K003_0853NCTC10654_02480NCTC10702_03627NCTC5664_01583NCTC6133_03106NCTC7988_02387	LytR family transcriptional regulator	34.7	776518	495822																				515682	260837		495822
A0A0H2XJE8	sek	SAUSA300_0800	Staphylococcal enterotoxin K	27.7	6.27465e+07	5.88006e+07																				4.37576e+07	1.89889e+07	2.2775e+07	3.60256e+07
A0A0H2XHB5		SAUSA300_1491	Proline dipeptidase	39.3	4.06677e+07	5.40204e+07																				2.79029e+07	1.27648e+07	3.01308e+07	2.38896e+07
A0A0H2XGL1	gltA	SAUSA300_1641	Citrate synthase	42.6	2.43687e+07	4.27391e+07																				1.16293e+07	1.27394e+07	1.91266e+07	2.36126e+07
A0A0E1VQ02		HMPREF0776_0518	Uncharacterized protein	17.3	749044	1.09562e+06																				400225	348819	452605	643012
A0A0H2XIJ3	atl	SAUSA300_0955	Autolysin	137.3	1.75015e+09	2.54589e+09																				1.20068e+09	5.49462e+08	1.53724e+09	1.00865e+09
A8Z4J3	ribH	USA300HOU_1757	6,7-dimethyl-8-ribityllumazine synthase	16.4	2.84814e+07	4.0092e+07																				1.55859e+07	1.28955e+07	1.66761e+07	2.34159e+07
Q2FGH0	sodA	SAUSA300_1513	Superoxide dismutase [Mn/Fe]1	22.7	2.61964e+08	4.62807e+08																				1.69764e+08	9.21999e+07	2.97999e+08	1.64808e+08
A0A0E1VNW9	pflB	HMPREF0776_0952	FormateC-acetyl transferase	85.4	6.8208e+09	1.19203e+10																				4.06051e+09	2.7603e+09	6.99494e+09	4.92537e+09
A0A0H2XFS1		SAUSA300_0079	Putative lipoprotein	20.1	4.43504e+06	6.96181e+06																				1.44032e+06	2.99472e+06	1.63465e+06	5.32716e+06
A8Z3Z0	odhA	USA300HOU_1348	2-oxoglutarate dehydrogenase E1 component	105.3	8.25154e+07	1.5156e+08																				4.66129e+07	3.59025e+07	8.7765e+07	6.37945e+07
Q2FEP8	rpsQ	SAUSA300_2195	30S ribosomal protein S17	10.2	6.48901e+06	1.37458e+07																				3.87459e+06	2.61442e+06	9.20893e+06	4.53683e+06
A0A0E1VJA5	rocD	HMPREF0776_1946	Ornithine amino transferase	44.2	4.45415e+07	8.37213e+07																				1.95754e+07	2.4966e+07	4.05093e+07	4.32119e+07
Q2FFT2	splD	SAUSA300_1755	Serine protease	25.7	1.2669e+09	1.20836e+09																				9.95553e+08	2.71346e+08	7.39246e+08	4.69112e+08
A0A0H2XJZ9		SAUSA300_0408	Putative surface protein	56.5	4.84399e+07	6.11677e+07																				3.4433e+07	1.40069e+07	3.69547e+07	2.4213e+07
A0A0E1VJW3	infB	HMPREF0776_2270	Translation initiation factor IF-2	78.8	1.2365e+06	4.58718e+06																					1.2365e+06	2.46409e+06	2.12308e+06
A0A0H2XIW1	pepF	SAUSA300_0902	Oligo endo peptidase F	69.8	1.257e+08	1.52088e+08																				9.5281e+07	3.04195e+07	1.00216e+08	5.1872e+07
A8Z4N7	splC	USA300HOU_1804	Serine protease	26.1	8.98414e+08	9.27511e+08																				6.38517e+08	2.59897e+08	4.86414e+08	4.41097e+08
A8Z343	rpsH	USA300HOU_2227	30S ribosomal protein S8	14.8	5.33206e+06	4.48595e+06																				3.31293e+06	2.01913e+06	1116118	3.36984e+06
A0A0H2XHA3		SAUSA300_0651	CHAP domain family	28.2	6.6599e+07	7.28584e+07																				4.23205e+07	2.42785e+07	3.34952e+07	3.93632e+07
A8YYF6	lacG	USA300HOU_2182	6-phospho-beta-galactosidase	54.5	3.10415e+07	3.82131e+07																				1.94184e+07	1.16231e+07	1.93904e+07	1.88227e+07
A0A0H2XIR5	arcB	SAUSA300_0062	Ornithine carbamoyl transferase	37.5	5.55547e+08	4.9905e+08																				3.85484e+08	1.70063e+08	2.24229e+08	2.74821e+08
Q2FI62		SAUSA300_0916	Putative phosphoesterase	19.3	1.35516e+07	2.23215e+07																				7.19086e+06	6.36072e+06	1.20823e+07	1.02391e+07
A8YYT2	serS	USA300HOU_0009	Serine--tRNA ligase	48.6	4.49358e+07	8.53743e+07																				1.76834e+07	2.72524e+07	4.28979e+07	4.24764e+07
A0A0H2XFV8	seq	SAUSA300_0801	Staphylococcal enterotoxin Q	28.1	6.8387e+07	8.67594e+07																				4.19985e+07	2.63885e+07	4.58768e+07	4.08826e+07
A0A0E1VGW1		HMPREF0776_2587	Penicillin-binding protein, transpeptidase domain protein	77.3	1.61251e+06	3.69013e+06																				1.09256e+06	519942	2.88571e+06	804418
A0A0H2XK15	plc	SAUSA300_0099	1-phosphatidylinositol phospho diesterase	37.1	6.46136e+08	6.31157e+08																				4.50828e+08	1.95307e+08	3.29092e+08	3.02065e+08
A0A0E1VSM9	cdr	HMPREF0776_1959	Coenzyme Adisulfide reductase	49.3	2.7331e+07	6.16151e+07																				1.16557e+07	1.56752e+07	3.78558e+07	2.37593e+07
A0A0H2XEH7		SAUSA300_1890	Staphopain A	44.2	1.32289e+08	1.32926e+08																				9.94133e+07	3.28761e+07	8.332e+07	4.9606e+07
Q2FFF8	scn	SAUSA300_1919	Staphylococcalc omplement inhibitor	13.1	9.67926e+07	8.5024e+07																				6.40366e+07	3.2756e+07	3.58737e+07	4.91503e+07
A0A0H2XHX6	gap	SAUSA300_0756	Glyceraldehyde-3-phosphate dehydrogenase	36.3	5.35864e+08	1.11531e+09																				1.75735e+08	3.60129e+08	5.76175e+08	5.39132e+08
Q2FDI5	hisB	SAUSA300_2609	Imidazole glycerol-phosphate dehydratase	21.4	1.13093e+06	1.41388e+06																				599123	531810	629556	784329
A0A0E1VQ50		HMPREF0776_2857	Beta-channel forming cytolysin	36.9	2.57008e+07	1.36038e+07																				1.97631e+07	5.9377e+06	4.89063e+06	8.71315e+06
A0A0E1VR95	rusA	HMPREF0776_0147	Cross over junction endo deoxyribonuclease	16.4	3.39812e+07	3.15357e+07																				2.65359e+07	7.44524e+06	20710870	1.08249e+07
A0A0H2XIQ2	lpdA	SAUSA300_0996	Dihydro lipoyl dehydrogenase	49.4	9.327e+09	1.3221e+10																				3.85712e+09	5.46988e+09	5.32919e+09	7.89182e+09
A0A0H2XH66	opp-1A	SAUSA300_2411	Oligo peptide permease, peptide-binding protein	60	1.61302e+06	1.98732e+06																				773437	839581	786076	1.20124e+06
Q2FJB2	gltX	SAUSA300_0513	Glutamate--tRNA ligase	56.3	4.10387e+07	4.2265e+07																				2.55134e+07	1.55253e+07	2.00757e+07	2.21893e+07
A0A0H2XH09	adk	SAUSA300_2183	Adenylate kinase	24	1.15829e+07	1.3368e+07																				7.84531e+06	3.73763e+06	8.04841e+06	5.31954e+06
A0A1S5YLW8		EP54_02585EQ90_09960	Leuco toxin	37.2	7.06837e+09	6.14505e+09																				4.98689e+09	2.08148e+09	3.18491e+09	2.96014e+09
Q7DI47	iraB	BTN44_14970C7P97_00925CSC83_11960CSC87_13475E4U00_10985EP54_03365EQ90_13135FA040_02875FVP29_18400HMPREF3211_02344M1K003_1022NCTC10654_02653NCTC10702_03859RK64_13275		11.2	1.92701e+06	478936																				1.58913e+06	337878		478936
A8Z342	rplF	USA300HOU_2226	50S ribosomal protein L6	19.8	5.06672e+06	7.81687e+06																				2.3158e+06	2.75093e+06	3.95688e+06	3.85999e+06
A0A0H2XHH5		SAUSA300_1478	Putative lipo protein	14.1	7.23192e+06	8.63163e+06																				1.45532e+06	5.7766e+06	610478	8.02116e+06
Q2FIS2	ltaS	SAUSA300_0703	Lipo teichoicacid synthase	74.4	1.00849e+09	9.73859e+08																				6.65958e+08	3.4253e+08	5.00456e+08	4.73403e+08
Q2FF25	atpC	SAUSA300_2057	ATP synthase epsilon chain	14.8	1.39674e+07	1.76321e+07																				4.32042e+06	9.64702e+06	4.34757e+06	1.32845e+07
A0A0E1VL92		HMPREF0776_1087	Acetyltransferase, GNAT family	20.8	5.20788e+06	3.90967e+06																				3.24035e+06	1.96753e+06	1.20355e+06	2.70611e+06
A0A0E1VIS5		HMPREF0776_2740	Creatinase	40.5	3.2147e+07	3.30242e+07																				1.81023e+07	1.40447e+07	1.37917e+07	1.92325e+07
A0A0H2XFM7		SAUSA300_0407	Exotoxin	25.4	5.75233e+07	6.86362e+07																				3.56113e+07	2.19119e+07	3.86718e+07	2.99644e+07
Q2FIK4	emp	SAUSA300_0774	Extra cellular matrix protein-binding protein	38.5	9.45468e+07	3.37667e+08																				4.34026e+07	5.11442e+07	2.68071e+08	6.95956e+07
A0A0E1VI87	splB	HMPREF0776_2849	Serine protease	27.9	6.33617e+09	4.53698e+09																				4.73906e+09	1.59711e+09	2.40511e+09	2.13187e+09
A0A0E1VKI1	fib	HMPREF0776_2153	Fibrinogen-binding protein	18.8	2.39691e+07	2.88227e+07																				1.55391e+07	8.42996e+06	1.76785e+07	1.11442e+07
A0A0E1VIL8		HMPREF0776_1970	MAP domain protein	15.9	1.48845e+09	1.31765e+09																				9.82434e+08	5.06015e+08	6.52717e+08	6.64931e+08
A0A0E1VLQ2	ptsG	HMPREF0776_0924	PTS system, glucose-specific IIB Ccomponent	74.4	2.61269e+06	8.4281e+06																				891558	1.72113e+06	6.18994e+06	2.23816e+06
A0A2C6N655	gyrA	EP54_05565EQ90_05805NCTC10654_00087NCTC10702_00146	DNA gyrase subunit A	99.3	8.35017e+07	8.05674e+07																				5.42948e+07	2.92069e+07	4.28879e+07	3.76795e+07
A0A0E1VQW1	modA	HMPREF0776_0328	Molybdate ABC transporter, periplasmic molybdate-binding protein	29.6	3.89596e+07	4.4916e+07																				6.44607e+06	3.25135e+07	3.91912e+06	4.09968e+07
A8Z190		USA300HOU_0690	Probable transcriptional regulatory protein	26.3	6.85482e+06	1.24975e+07																				4.55515e+06	2.29967e+06	9.61465e+06	2.88289e+06
A8Z4I6	leuS	USA300HOU_1749	Leucine--tRNA ligase	91.7	1.28918e+07	8.95278e+06																				1.07235e+07	2.16828e+06	6.23522e+06	2.71755e+06
A0A0H2XH59		SAUSA300_2482	Uncharacterized protein	16.9	7.78058e+06	8.90733e+06																				4.96111e+06	2.81947e+06	5418931	3.4884e+06
A0A0H2XHS2	icd	SAUSA300_1640	Iso citrate dehydrogenase [NADP]	46.4	2.69566e+07	7.27618e+07																				1.23241e+06	2.57242e+07	4.12757e+07	3.14861e+07
A0A0E1VLV1	ldh	HMPREF0776_0969	L-lactate dehydrogenase	34.5	1.74541e+08	2.40441e+08																				6.8724e+07	1.05817e+08	1.11921e+08	1.2852e+08
Q2FER5	rpoA	SAUSA300_2178	DNA-directed RNA polymerase subunit alpha	35	4.24354e+07	8.92738e+07																				1.42198e+07	2.82156e+07	5.50799e+07	3.41939e+07
Q2FFH4		SAUSA300_1902	Uncharacterized protein	38.5	3.20416e+06	2.31722e+06																				1.57366e+06	1.6305e+06	343992	1.97323e+06
Q2FDM1	isaB	SAUSA300_2573	Immuno dominant staphylococcal antigen B	19.4	4.10478e+07	3.7117e+07																				3.21943e+07	8.8535e+06	2.64492e+07	1.06679e+07
Q2FJH7	sle1	SAUSA300_0438	N-acetylmuramoyl-L-alanineamidasesle1	35.8	2.90963e+07	3.16847e+07																				1.95162e+07	9.58005e+06	2.02578e+07	1.14269e+07
Q2FFS9	splA	SAUSA300_1758	Serine protease	25.5	1.08646e+09	7.65175e+08																				7.63431e+08	3.23028e+08	3.80554e+08	3.84621e+08
A0A0H2XHZ5	fba	SAUSA300_2079	Fructose bisphosphate aldolase	30.8	7.22381e+07	8.4826e+07																				3.29166e+07	3.93215e+07	3.80825e+07	4.67435e+07
A0A0H2XGW7		SAUSA300_1492	Putative lipoprotein	21.5	7.94054e+06	8.032e+06																				4.08779e+06	3.85275e+06	3.45412e+06	4.57788e+06
A0A0H2XFI7	ssaA	SAUSA300_2253	Secretory antigen	17.4	3.88081e+07	3.09022e+07																				2.23894e+07	1.64187e+07	1.14672e+07	1.9435e+07
A0A0E1VWB6		HMPREF0776_0968	Oxido reductase, FAD-binding protein	42.9	2.89322e+07	2.62144e+07																				1.81912e+07	1.0741e+07	13501406	1.2713e+07
Q2FFT3	splE	SAUSA300_1754	Serine protease	25.7	7.50574e+08	3.82165e+08																				5.497e+08	2.00874e+08	1.45368e+08	2.36797e+08
A8Z325	rplM	USA300HOU_2209	50S ribosomal protein L13	16.3	6.10364e+06	7.71824e+06																				2.72861e+06	3.37503e+06	3.75183e+06	3.96642e+06
A0A0E1VP14	sak	HMPREF0776_0108	Staphylokinase	18.5	2.64169e+08	1.99901e+08																				1.83768e+08	8.04016e+07	1.06929e+08	9.29714e+07
A0A0E1VHU1	rnj	HMPREF0776_2276	Ribonuclease	64.4	1.91139e+07	4.24223e+07																				9.73651e+06	9.37744e+06	3.16506e+07	1.07717e+07
Q2FFQ5	prsA	SAUSA300_1790	Foldase protein	35.6	5.53746e+07	7.44094e+07																				2.23374e+07	3.30372e+07	3.65808e+07	3.78285e+07
A0A0H2XGP1	yajC	SAUSA300_1594	Preprotein translocase, YajC subunit	9.7	2.35406e+06	4.76692e+06																				1.32126e+06	1.0328e+06	3593622	1.1733e+06
Q2FEC8		SAUSA300_2315	Uncharacterized protein	23.3	1.3594e+08	1.24677e+08																				5.19368e+07	8.40037e+07	3.01169e+07	9.45605e+07
Q2FJ20	sarA	SAUSA300_0605	Transcriptional regulator	14.7	6.39885e+06	7.81373e+06																				3.63398e+06	2.76487e+06	4.75988e+06	3.05385e+06
A0A0H2XJF4	fabF	SAUSA300_0886	3-oxoacyl-[acyl-carrier-protein] synthase2	43.7	2.67899e+07	4.35194e+07																				9.229e+06	1.75609e+07	2.42111e+07	1.93083e+07
A0A1S5YWY5			Serine protease	25.7	1.07411e+09	5.19756e+08																				7.63048e+08	3.11065e+08	188110592	3.31645e+08
Q2FJ31	adh	SAUSA300_0594	Alcohol dehydrogenase	36	2.24999e+08	2.94677e+08																				1.16906e+08	1.08093e+08	1.79836e+08	1.14841e+08
Q2FJJ6		SAUSA300_0419	Uncharacterized protein	31.4	2.85217e+07	2.37174e+07																				1.14647e+07	1.70571e+07	5.62536e+06	1.80921e+07
A0A0E1VJY8		HMPREF0776_1713	Uncharacterized protein	16	8.09942e+08	8.43922e+08																				1.54689e+08	6.55253e+08	1.56869e+08	6.87053e+08
A0A0H2XHQ1	ftsA	SAUSA300_1079	Cell division protein FtsA	52.9	2.91114e+07	5.11382e+07																				2.06276e+06	2.70486e+07	2.28066e+07	2.83316e+07
Q2FEP1	rplW	SAUSA300_2202	50S ribosomal protein L23	10.6	2.9063e+06	4.27616e+06																				460704	2.4456e+06	1.71518e+06	2.56098e+06
A0A0H2XET4		SAUSA300_1725	Transaldolase	25.7	3.21416e+07	3.37697e+07																				1.61336e+07	1.6008e+07	1.70612e+07	1.67084e+07
A0A0E1VI52		HMPREF0776_2212	Uncharacterized protein	35.9	2.58735e+06	3.39184e+06																					2.58735e+06	799440	2.5924e+06
A0A0H2XI01		SAUSA300_2579	N-acetylmuramoyl-L-alanine amidase domain protein	69.2	2.14269e+08	2.44828e+08																				1.14826e+08	9.94437e+07	1.45465e+08	9.93633e+07
A0A0E1VNA3		HMPREF0776_1193	Lipo protein	31.5	2.28725e+07	3.2127e+07																				6.56659e+06	1.63059e+07	1.60075e+07	1.61195e+07
A0A0H2XIV7	arcB	SAUSA300_2569	Ornithine carbamoyl transferase	37.7	5.09857e+07	3.43897e+07																				3.51543e+07	1.58314e+07	1.89242e+07	1.54655e+07
A0A0E1VTG8		HMPREF0776_1945	Oxidoreductase, FAD/FMN-binding protein	42.1	2.76681e+06	2.99996e+06																				1.41952e+06	1.34729e+06	1.70721e+06	1.29275e+06
A0A0D3QAW4	clpL	BTN44_15345EP54_00470EQ90_03055FA040_11200HMPREF3211_00322NCTC10654_02722RK64_13675	Clp protease	77.8	4.57676e+07	6.47995e+07																				1.53587e+07	3.04089e+07	3.57509e+07	2.90486e+07
A0A0E1VN13	hlgB	HMPREF0776_0479	Gamma-hemolysin component B	36.7	1.38832e+09	5.83626e+08																				1.01788e+09	3.70441e+08	2.34957e+08	3.4867e+08
Q2FER6	rplQ	SAUSA300_2177	50S ribosomal protein L17	13.7	3.50561e+07	2.90069e+07																				1.91923e+07	1.58638e+07	1.40942e+07	1.49127e+07
A0A0E1VXD2	rocA	HMPREF0776_0614	1-pyrroline-5-carboxylate dehydrogenase	56.8	6.83166e+07	9.50565e+07																				1.25778e+07	5.57388e+07	4.28056e+07	5.22509e+07
A0A0E1VJW9	sucD	HMPREF0776_2247	Succinate--CoA ligase [ADP-forming] subunit alpha	31.5	2.67622e+06	2.9224e+06																				1.05623e+06	1.61999e+06	1404922	1.51748e+06
A0A0E1VUQ7	glmM	HMPREF0776_1384	Phospho glucosamine mutase	49.3	1.32657e+07	2.69667e+07																				942064	1.23237e+07	1.54618e+07	1.15049e+07
E4PXK2		SUA_0015SUC_0013SUD_0014p2SUH_0015p2SUI_0013p2SUJ_0014p2SUK_0014p2SUP_0014	Beta-lactamase regulator protein	70.8	3.51914e+07	3.03628e+07																				2.41102e+07	1.10811e+07	2.00352e+07	1.03276e+07
A0A0H2XIT3		SAUSA300_0129	Diacetyl reductase	27.2	1.02196e+07	1.55202e+07																				2.21887e+06	8.00076e+06	8.06862e+06	7.45161e+06
A0A0E1VMC1		HMPREF0776_0706	Thermo lysin metallo peptidase, catalytic domain 'protein	56.3	4.94491e+06	6.30516e+06																				2.58875e+06	2.35616e+06	4.11866e+06	2.18651e+06
A0A0H2XHM8	glnA	SAUSA300_1201	Glutamine synthetase	50.8	7.95451e+09	1.67078e+10																				2.33114e+09	5.62337e+09	1.14894e+10	5.21835e+09
Q2FH36	cspA	SAUSA300_1295	Cold shock protein	7.3	2.16429e+07	1.50847e+07																				1.05418e+07	1.11012e+07	4.80727e+06	1.02774e+07
Q2FIE5	nagD	SAUSA300_0833	Acid sugar phosphatase	27.9	6.32311e+06	8.72664e+06																				2.38223e+06	3.94089e+06	5.11404e+06	3.6126e+06
Q2FF06		SAUSA300_2076	Putative aldehyde dehydrogenase	51.9	9.64844e+06	1.83862e+07																				438848	9.20959e+06	9.94712e+06	8.43909e+06
A0A0H2XI46	lukS	SAUSA300_1382	Panton-Valentine leukocidin	35.3	9.05334e+09	5.86627e+09																				5.94827e+09	3.10508e+09	3.034e+09	2.83227e+09
A0A0E1VLH1		HMPREF0776_1015	CHAP domain protein	33.4	2.36443e+07	3.72058e+07																				5.35564e+06	1.82886e+07	2.05422e+07	1.66636e+07
A0A0E1VJD2	asnS	HMPREF0776_2478	Asparagine--tRNA ligase	49.4	3.83563e+07	4.24923e+07																				8.0895e+06	3.02668e+07	1.52491e+07	2.72432e+07
Q2FFF7	chp	SAUSA300_1920	Chemo taxis inhibitory protein	17	1.18944e+08	8.37902e+07																				9.63086e+07	2.26349e+07	6.34724e+07	2.03177e+07
A0A0H2XGY0	sufD	SAUSA300_0819	FeS assembly protein	48.5	1.30686e+07	1.92291e+07																				971346	1.20973e+07	8.51169e+06	1.07174e+07
A0A1S5YYG0			Fructose-1,6-bisphosphatase class 3	76.2	1.03127e+08	7.92639e+07																				6.02321e+07	4.28951e+07	4.12881e+07	3.79758e+07
A0A0H2XH62	ddh	SAUSA300_2463	D-lactate dehydrogenase	39.2	3.90365e+06	3.73326e+06																				1.36519e+06	2.53846e+06	1.51603e+06	2.21723e+06
A0A0H2XJZ3	ptsI	SAUSA300_0984	Phosphoenol pyruvate-protein phospho transferase	63.2	4.21112e+07	4.95162e+07																				2.12643e+07	2.08469e+07	3.15536e+07	1.79626e+07
A0A0E1VJ48		HMPREF0776_2608		35.2	5.18093e+07	9.05731e+07																				1.05267e+07	4.12826e+07	5.51456e+07	3.54275e+07
A0A0E1VN55	hlgA	HMPREF0776_0477	Gamma-hemolysin component A	36.4	8.36069e+08	6.9417e+08																				6.70133e+08	1.65936e+08	5.52128e+08	1.42042e+08
Q79C39	aphA-3	BTN44_12010SAMEA2445518_02697SAP015A_029SAP027A_028SAP046A_005SAP049A_001SAP050A_014SAP051A_019SAP052A_006SUA_0022SUC_0020SUD_0021p2SUH_0022p2SUI_0020p2SUJ_0021p2SUK_0021p2SUP_0021	3'5'-amino glycoside phospho transferase	31	4.81755e+07	5.02713e+07																				1.3052e+07	3.51236e+07	2.02372e+07	3.00342e+07
Q2FF59	rsbW	SAUSA300_2023	Serine-protein kinase	17.9	1.18801e+07	1.31581e+07																				3.43132e+06	8.44883e+06	5.94988e+06	7.20819e+06
Q2FIM5	clpP	SAUSA300_0752	ATP-dependent Clp protease proteolytic subunit	21.5	1.7348e+07	2.32852e+07																				5.5429e+06	1.18051e+07	1.3237e+07	1.00482e+07
A0A0E1VNX7		HMPREF0776_0957	Staphylo coagulase repeat protein	77.8	1.07116e+06	1.74497e+06																				562409	508747	1.32459e+06	420380
A0A0E1VMI4	glmS	HMPREF0776_1391	Glutamine--fructose-6-phosphate aminotransferase [isomerizing]	66.5	1.07755e+08	1.51297e+08																				2.43322e+07	8.34225e+07	8.29765e+07	6.83202e+07
A0A0E1VT13		HMPREF0776_1830	Lipoprotein	30.3	4.84929e+07	3.82217e+07																				1.89551e+06	4.65974e+07	181830	3.80398e+07
Q2FE21		SAUSA300_2422	Uncharacterized protein	24.6	1.94373e+07	2.48379e+07																				1.60583e+06	1.78315e+07	1.06651e+07	1.41728e+07
A0A0D6HN74	tkttktA	BTN44_05890DB727_08065EP54_12320EQ90_07460FA040_09050HMPREF3211_00880M1K003_0187NCTC10654_01394RK64_07210	Transketolase	72.2	2.33662e+08	3.34984e+08																				5.75424e+07	1.76119e+08	1.95041e+08	1.39943e+08
A0A0D6GAS3	ahpF	BTN44_10970EQ90_08460HMPREF3211_02436NCTC10654_00481NCTC10702_00719RK64_02490	Alkyl hydro peroxide reductase protein F	54.7	1.23531e+07	1.24867e+07																				4.28514e+06	8.06793e+06	6.09501e+06	6.39174e+06
A0A0E1VNH1		HMPREF0776_1116	Toxin, beta-grasp domain protein	23.2	4.96564e+07	2.93649e+07																				3.39318e+07	1.57246e+07	1.69285e+07	1.24364e+07
A0A0E1VKA4	pdp	HMPREF0776_1408	Pyrimidine-nucleoside phosphorylase	47.9	1.55702e+07	2.73182e+07																				1.29266e+06	1.42776e+07	1.61002e+07	1.12181e+07
A0A0E1VMD7	atpG	HMPREF0776_1440	ATP synthase gamma chain	32.1	5.07686e+07	1.00319e+08																				2.04857e+07	3.02828e+07	7.67051e+07	2.36137e+07
A0A0H2XG15	sufC	SAUSA300_0818	FeS assembly ATPase	28.3	1.42819e+07	1.7348e+07																				681792	1.36001e+07	6.7531e+06	1.05949e+07
Q2FEP9	rplN	SAUSA300_2194	50S ribosomal protein L14	13.1	5.05787e+06	5.99764e+06																				1.79931e+06	3.25855e+06	3.4912e+06	2.50644e+06
A0A0H2XI48		SAUSA300_0618	ABC transporter, substrate-binding protein	34.7	7.57423e+07	5.64307e+07																				4.63504e+06	7.11073e+07	1.97013e+06	5.44606e+07
Q2FIA7		SAUSA300_0871	Uncharacterized protein	33.1	5.17257e+07	6.89746e+07																				9.55314e+06	4.21725e+07	3.68603e+07	3.21143e+07
A0A0H2XG74		SAUSA300_0688	Oxido reductase, aldo/keto reductase family	32.3	2.29221e+06	2.93947e+06																				898038	1.39417e+06	1.88795e+06	1.05152e+06
Q2FEP4	rplV	SAUSA300_2199	50S ribosomal protein L22	12.8	1.48274e+07	3.08043e+07																				7.79391e+06	7.03346e+06	2.55522e+07	5.25216e+06
A0A0H2XEQ2	zwf	SAUSA300_1454	Glucose-6-phosphate1-dehydrogenase	56.9	1.12777e+07	1.35601e+07																				4.8642e+06	6.41349e+06	8.8053e+06	4.7548e+06
Q2FIN9	hpf	SAUSA300_0736	Ribosome hibernation promotion factor	22.2	1.06191e+07	7.67056e+06																				6.4008e+06	4.21825e+06	4.55739e+06	3.11317e+06
A0A0H2XJW6	lukE	SAUSA300_1769	Leukotoxin	34.8	1.95414e+07	5.407e+06																				1.58683e+07	3.67313e+06	2.73684e+06	2.67017e+06
Q2FJA2	rplA	SAUSA300_0523	50S ribosomal protein L1	24.7	2.67181e+07	4.3377e+07																				6.22919e+06	2.04889e+07	2.85344e+07	1.48426e+07
A0A0E1VIZ1	gcvP	HMPREF0776_2571	decarboxylating subunit 1	49.6	7.4116e+06	8.3043e+06																				502883	6.90872e+06	3.34811e+06	4.95619e+06
A0A0H2XFG0		SAUSA300_2235	Iron compound ABC transporter, iron compound-binding protein	34	1.59842e+08	1.12383e+08																				4.45399e+06	1.55388e+08	2.0162e+06	1.10367e+08
A0A0H2XFP3	deoC	SAUSA300_2090	Deoxyribose-phosphatealdolase	23.3	8.40373e+06	7.77512e+06																				2.92236e+06	5.48137e+06	3.88226e+06	3.89287e+06
Q2FEG6	hutI	SAUSA300_2277	Imidazolonepropionase	45	6.69512e+06	1.13291e+07																				967887	5.72723e+06	7.32569e+06	4.00343e+06
A0A0H2XGI6	ssb	SAUSA300_0367	Single-stranded DNA-binding protein	18.5	4.57115e+06	5.34227e+06																				1.03135e+06	3.5398e+06	2.90138e+06	2.44089e+06
A0A0E1VI43	carB	HMPREF0776_2202	Carbamoyl-phosphate synthase large chain	117.1	1.31421e+07	1.85449e+07																				1.54026e+06	1.16018e+07	1.05635e+07	7.98137e+06
A0A0E1VI39	pyrR	HMPREF0776_2197	Bifunctional protein	19.8	5.13167e+06	4.73075e+06																				407014	4.72466e+06	1.48164e+06	3.2491e+06
D2J684	blaZ	SAP015A_001SUA_0014SUC_0012SUD_0013p2SUI_0012p2SUJ_0013p2SUK_0013p2SUP_0013	Beta-lactamase	33	3.64341e+08	2.96494e+08																				2.44656e+08	1.19685e+08	2.15029e+08	8.1465e+07
Q2FF95	groL	SAUSA300_1982	60 kDa chaperonin	57.6	3.15596e+07	5.60893e+07																				8.01554e+06	2.35441e+07	4.01047e+07	1.59847e+07
A0A0H2XEL7	ssaA	SAUSA300_2249	Secretory antigen	29.3	3.58575e+07	4.07858e+07																				4.27392e+06	3.15836e+07	1.94328e+07	2.1353e+07
A0A0H2XHK0	sirA	SAUSA300_0117	Iron compound ABC transporter, iron compound-binding protein	36.7	4.07878e+07	2.49134e+07																				5.74004e+06	3.50477e+07	1.31341e+06	2.36e+07
A0A0E1VJF0		HMPREF0776_1746	Periplasmic binding protein	37.8	9.65046e+07	6.47221e+07																				7.43307e+06	8.90716e+07	4.87507e+06	5.9847e+07
A0A0H2XGA1		SAUSA300_2251	Dehydrogenase family protein	40.7	2.92291e+06	2.8635e+06																				121255	2.80165e+06	1.00034e+06	1.86316e+06
A0A0H2XII4		SAUSA300_1728	Oxidoreductase, aldo/keto reductase family	31.5	1.04171e+07	1.78995e+07																				2.08976e+06	8.32735e+06	1.24307e+07	5.46883e+06
A8Z3S5	sucC	USA300HOU_1176	Succinate--CoA ligase [ADP-forming] subunit beta	42	5.24308e+07	6.45032e+07																				1.04762e+07	4.19546e+07	3.74743e+07	2.7029e+07
Q2FEI9		SAUSA300_2254	Putative 2-hydroxyacid dehydrogenase	34.7	5.95149e+07	5.54841e+07																				1.39049e+07	4.56101e+07	2.63095e+07	2.91746e+07
A0A0E1VMZ8		HMPREF0776_0464	Uncharacterized protein	23.1	1.62741e+06	1.04048e+06																					1.62741e+06		1.04048e+06
Q2FIM0	pgk	SAUSA300_0757	Phospho glycerate kinase	42.6	1.7909e+07	1.42743e+07																				7.42262e+06	1.04864e+07	7.58272e+06	6.69155e+06
Q2FFJ6	gatB	SAUSA300_1880	Asn/Gln amido transferase subunit B	53.6	2.84309e+07	3.64203e+07																				1.9672e+06	2.64637e+07	1.95473e+07	1.6873e+07
A0A0H2XFY1	msrR	SAUSA300_1257	Peptide methionine sulfoxide reductase regulator	36.9	1.13312e+06	1.01495e+06																					1.13312e+06	302949	712001
Q2FEI5		SAUSA300_2258	Putative formate dehydrogenase	111.2	6.93244e+07	6.96553e+07																				3.10403e+07	3.82841e+07	4.56204e+07	2.40349e+07
Q2FFJ5	gatA	SAUSA300_1881	Gln amido transferase subunit A	52.8	3.53065e+07	4.10413e+07																				2.48796e+06	3.28185e+07	2.04647e+07	2.05767e+07
A0A0H2XHY4	mecA	SAUSA300_0032	Penicillin-binding protein	76.1	5.03401e+07	4.26852e+07																				1.29978e+07	3.73422e+07	1.93707e+07	2.33145e+07
X5EJU1	btuF	EP54_03735EQ90_11350NCTC10654_00716	Periplasmic binding protein	33.2	9.39839e+06	4.89968e+06																				1.43746e+06	7.96093e+06		4.89968e+06
A0A0E1VIU3	tyrS	HMPREF0776_2760	Tyrosine--tRNA ligase	47.6	6.1989e+06	8.52776e+06																				1.00254e+06	5.19636e+06	5.33748e+06	3.19028e+06
A0A0H2XJ11		SAUSA300_1057	Uncharacterized protein	8.9	6.41867e+06	6.96667e+06																				873076	5.5456e+06	3.56475e+06	3.40192e+06
Q2FFA2		SAUSA300_1975	Uncharacterized protein	40.4	7.68255e+08	5.82959e+08																				2.75398e+08	4.92857e+08	2.87742e+08	2.95217e+08
A0A0H2XK42		SAUSA300_2359	Amino acid ABC transporter, amino acid-binding protein	28.9	6.62583e+08	3.82076e+08																				4.79052e+07	6.14678e+08	1.57084e+07	3.66367e+08
A0A1S5YT89			Arginine--tRNA ligase	62.4	6.11376e+07	5.62202e+07																				2.03433e+07	4.07943e+07	3.1909e+07	2.43112e+07
A8Z345	rplE	USA300HOU_2229	50S ribosomal protein L5	20.3	1.08095e+07	8.93995e+06																				2.01784e+06	8.79169e+06	3.70226e+06	5.23769e+06
Q2FG28		SAUSA300_1656	Putative universal stress protein	18.5	2.46599e+08	1.84751e+08																				3.97981e+07	2.06801e+08	6.1802e+07	1.22949e+08
Q2FH83		SAUSA300_1248	Uncharacterized protein	11.5	3.79393e+06	1.01551e+07																				562113	3.23182e+06	8236904	1.91815e+06
D3K2U9	glyA	BN1321_340051BTN44_12915DB727_03250E3A28_11840E4U00_12060EQ90_06760ERS072840_01857FA040_09535HMPREF3211_02582M1K003_2230NCTC10654_02276NCTC7988_02190RK64_11220	Serine hydroxy methyl transferase	45.1	1.18711e+07	1.50165e+07																				1.40091e+06	1.04702e+07	8.82425e+06	6.19221e+06
Q2FFH6	ppaC	SAUSA300_1900	Probable manganese-dependent inorganic pyrophosphatase	34	2.08976e+07	2.30592e+07																				2.35923e+06	1.85383e+07	1.22341e+07	1.08251e+07
A0A1S5Z744			L-lactate dehydrogenase	34.4	1.54371e+08	1.53378e+08																				4.76456e+07	1.06725e+08	9.10837e+07	6.22941e+07
A0A0H2XEB0		SAUSA300_2136	Iron compound ABC transporter, iron compound-binding protein	36.6	4.79834e+07	2.61982e+07																				4.5845e+06	4.33989e+07	1.17863e+06	2.50196e+07
Q2FGF8	glyQ	SAUSA300_1525	Glycine--tRNA ligase	53.6	1.67605e+07	1.94189e+07																				1.53955e+06	1.5221e+07	1.07389e+07	8.68e+06
A0A0E1VMK6		HMPREF0776_1393	Cof-like hydrolase	32.7	3.61194e+06	572313																				2.59095e+06	1.02099e+06		572313
A0A0E1VQR6		HMPREF0776_0240	Oxidoreductase, zinc-binding dehydrogenase family protein	36.4	4.2788e+06	3.64862e+06																				588448	3.69035e+06	1.58969e+06	2.05894e+06
A8YZP5	tuf	USA300HOU_0541	Elongation factor Tu	43.1	7.78131e+08	6.50895e+08																				1.47237e+08	6.30894e+08	3.001e+08	3.50795e+08
A0A0E1VIP3	ackA	HMPREF0776_2743	Acetate kinase	44	8.47269e+06	6.74172e+06																				2.90451e+06	5.56818e+06	3.66399e+06	3.07773e+06
Q2FHZ1	rnj1	SAUSA300_0989	Ribonuclease J1	62.6	3.58402e+07	3.56218e+07																				1.52899e+07	2.05503e+07	24398933	1.12228e+07
Q2FEQ6	rpsE	SAUSA300_2187	30S ribosomal protein S5	17.7	2.64682e+06	1.96802e+06																				642963	2.00386e+06	880887	1.08713e+06
A0A0H2XHS9	alsS	SAUSA300_2166	Alpha-acetol actate synthase	61.1	3.68151e+07	2.93566e+07																				5.3839e+06	3.14312e+07	1.24346e+07	1.6922e+07
A0A1S6C723		EQ90_04170NCTC6133_02749	Phage capsidprotein	39.9	2.53337e+06	1.94943e+06																				327528	2.20584e+06	770989	1.17844e+06
A0A0H2XI32	pbp2	SAUSA300_1341	Penicillin binding protein 2	80.4	1.00833e+06	1.43506e+06																					1.00833e+06	898033	537031
Q2FFI7	purB	SAUSA300_1889	Adenylosuccinate lyase	49.6	8.69633e+06	7.97764e+06																				3.39093e+06	5.3054e+06	5.15769e+06	2.81995e+06
Q2FG40	pyk	SAUSA300_1644	Pyruvate kinase	63.1	1.85369e+08	1.9175e+08																				3.51184e+07	1.5025e+08	1.1238e+08	7.93709e+07
Q2FEP5	rpsC	SAUSA300_2198	30S ribosomal protein S3	24.1	7.21006e+06	9.80513e+06																				1.59871e+06	5.61135e+06	6.8585e+06	2.94663e+06
A8Z0V1	psmA	USA300HOU_0456	Phenol-soluble modulin alpha 1 peptide	2.3	1.90176e+08	7.2929e+07																				8.05822e+07	1.09594e+08	1.59544e+07	5.69746e+07
A0A0E1VTK2	gcvH	HMPREF0776_1823	Glycine cleavage system H protein	14.1	1.56426e+07	1.53881e+07																				4.85291e+06	1.07896e+07	9.84962e+06	5.53852e+06
A0A0H2XGG8		SAUSA300_1068	Antibacterial protein	4.5	3.25125e+06	789583																				1.67742e+06	1.57383e+06		789583
A0A0E1VLI9		HMPREF0776_1797	Uncharacterized protein	28.4	1.1262e+08	5.16065e+07																				1.76663e+07	9.49537e+07	4.00291e+06	4.76036e+07
Q2FFA3		SAUSA300_1974	Uncharacterized leukocidin-like protein 1	38.7	5.41391e+08	3.5587e+08																				1.71361e+08	3.7003e+08	1.75857e+08	1.80013e+08
A0A1S6C987			Protein map	65.5	6.34698e+08	4.46958e+08																				3.05183e+08	3.29514e+08	2.88472e+08	1.58486e+08
A0A0E1VK34	fusA	HMPREF0776_1534	Elongation factor G	79.3	5.14205e+08	4.24042e+08																				7.65576e+07	4.37647e+08	2.14278e+08	2.09764e+08
Q2FHJ7	rplS	SAUSA300_1134	50S ribosomal protein L19	13.4	2.52816e+07	2.3581e+07																				1.04643e+07	1.48173e+07	1.65841e+07	6.9969e+06
A0A0E1VLP3		HMPREF0776_0941	Malto dextrin-binding protein	47.8	2.31211e+07	1.02506e+07																				692101	2.2429e+07		1.02506e+07
A0A0H2XFM4	glk	SAUSA300_1507	Gluco kinase	35.1	1.32184e+06	603065																					1.32184e+06		603065
A0A0H2XG28	ychF	SAUSA300_0364	Ribosome-binding ATPase	40.6	967209	792635																					967209	374292	418343
Q2FEW1		SAUSA300_2130	Probable uridylyl transferase	44.9	5.93258e+06	5.20373e+06																					5.93258e+06	2.64667e+06	2.55706e+06
A0A0H2XHU3	dnaN	SAUSA300_0002	Beta sliding clamp	41.9	5.47107e+07	4.14983e+07																				4.54978e+06	5.01609e+07	19991350	2.15069e+07
Q2FID4		SAUSA300_0844	NADH dehydrogenase-like protein	44.1	2.3466e+07	1.9422e+07																				4.03821e+06	1.94278e+07	1.11636e+07	8.25848e+06
A0A0E1VK81	murA	HMPREF0776_1444	UDP-N-acetyl glucosamine 1-carboxy vinyl transferase	45	2.88961e+06	3.12711e+06																				145305	2.74431e+06	1.96211e+06	1.165e+06
A8YZL6	pdxT	USA300HOU_0512	Pyridoxal 5'-phosphate synthase subunit	20.6	4.62116e+06	2.62218e+06																				1.05286e+06	3.5683e+06	1.1382e+06	1.48398e+06
A0A0H2XI72		SAUSA300_0320	Triacyl glycerol lipase	76.4	5.86076e+09	4.12502e+09																				3.68803e+09	2.17273e+09	3.22226e+09	9.02763e+08
A0A0E1VNL8	guaA	HMPREF0776_1138	GMP synthase [glutamine-hydrolyzing]	58.2	7.2026e+07	4.30112e+07																				2.03163e+07	5.17098e+07	2.21652e+07	2.0846e+07
Q2FJA1	rplJ	SAUSA300_0524	50S ribosomal protein L10	17.7	3.85574e+07	2.96927e+07																				5.20162e+06	3.33557e+07	1.63506e+07	1.33421e+07
A8Z2L4	pfkA	USA300HOU_1685	ATP-dependent 6-phospho fructo kinase	34.8	3.60349e+07	2.50669e+07																				4.78402e+06	3.12509e+07	1.26184e+07	1.24485e+07
A0A0H2XHZ7		SAUSA300_1067	Antibacterial protein	4.5	1.74223e+07	4.36148e+06																				9.27827e+06	8.144e+06	1.13156e+06	3.22992e+06
A0A0E1VW31	tarI	HMPREF0776_0985	Ribitol-5-phosphate cytidylyl transferase	26.7	1.77768e+06	467732																				538492	1.23919e+06		467732
A0A0H2XH43	ccpA	SAUSA300_1682	Catabolite control protein A	36	1.18441e+07	1.1559e+07																				1.40136e+06	1.04427e+07	7.7235e+06	3.83546e+06
Q2FH26	odhB	SAUSA300_1305	Dihydro lipoyl lysine-residue succinyl transferase component of 2-oxoglutarate dehydrogenase complex	46.6	5.96536e+07	3.61442e+07																				2.76768e+07	3.19768e+07	2.45281e+07	1.16162e+07
A0A0E1VJH6	rpsA	HMPREF0776_2500	30S ribosomal protein S1	44.1	8.80832e+06	1.0573e+07																				3.00279e+06	5.80553e+06	8.51939e+06	2.05361e+06
Q2FG97	aspS	SAUSA300_1586	Aspartate--tRNA ligase	66.6	1.05867e+06	579249																					1.05867e+06	207841	371408
P0C817	psmA	SAUSA300_0424.1	Phenol-soluble modulin alpha 4 peptide	2.2	6.19252e+08	1.59512e+08																				2.06808e+08	4.12444e+08	1.58234e+07	1.43688e+08
Q2FI17	qoxA	SAUSA300_0963	Probable quinol oxidase subunit 2	41.8	9.6544e+07	7.48096e+07																				2.86544e+07	6.78896e+07	5.14296e+07	2.33799e+07
A0A0E1VJF7	ypdA	HMPREF0776_2503	Bacilli thiol system thiol disulfide oxido reductase, YpdA family	37.6	4.04548e+06	2.09591e+06																				532995	3.51249e+06	926876	1.16904e+06
Q2FG54	thrS	SAUSA300_1629	Threonine--tRNA ligase	74.4	1.11796e+08	6.20273e+07																				3.67481e+07	7.50478e+07	3.70707e+07	2.49566e+07
A0A0H2XG62		SAUSA300_1118	Uncharacterized protein	13.4	1.53324e+07	9.69899e+06																				1.29998e+06	1.40324e+07	5.2189e+06	4.48008e+06
Q2FF20	atpF	SAUSA300_2062	ATP synthase subunit b	19.5	7.59525e+07	7.15198e+07																				2.6422e+07	4.95304e+07	5.58875e+07	1.56323e+07
A0A0H2XK08		SAUSA300_2275	Oxido reductase, short chain dehydrogenase/ reductase family	31.7	3.66494e+06	5.31772e+06																					3.66494e+06	4.16302e+06	1.1547e+06
A0A0E1VK19		HMPREF0776_2302	Glycerol-3-phosphate dehydrogenase	64.4	3.72086e+07	4.05069e+07																				3.7739e+06	3.34347e+07	2.99954e+07	1.05115e+07
A0A0E1VMS3	hpt	HMPREF0776_1360	Hypoxanthine phosphoribosyl transferase	20.8	2.15028e+06	664984																					2.15028e+06		664984
Q2FI18	qoxB	SAUSA300_0962	Probable quinol oxidase subunit 1	75.2	3.57445e+07	2.66601e+07																				1.45236e+07	2.12209e+07	2.02375e+07	6.42255e+06
Q2FF24	atpD	SAUSA300_2058	ATP synthase subunit beta	51.4	6.78032e+08	3.68419e+08																				1.21585e+08	5.56447e+08	2.00865e+08	1.67554e+08
A8Z339	rpmD	USA300HOU_2223	50S ribosomal protein L30	6.6	871768	126890																				442843	428925		126890
A0A0E1VGD8		HMPREF0776_2873	RNA III-activating protein TRAP	19.6	2.30022e+07	8.48092e+06																				1.008e+07	1.29221e+07	4.66601e+06	3.81491e+06
A0A0H2XFD1		SAUSA300_2484	Hydroxy methyl glutaryl-CoA synthase	43.2	8.36862e+06	1.09306e+07																					8.36862e+06	8.50148e+06	2.42917e+06
Q2FEP2	rplB	SAUSA300_2201	50S ribosomal protein L2	30.1	4.35968e+07	2.08865e+07																				1.74839e+07	2.6113e+07	1.33652e+07	7.5213e+06
Q2FFZ9		SAUSA300_1685		18	6.63624e+06	2.99771e+06																				422333	6.21391e+06	1.2911e+06	1.70661e+06
A0A0E1VJ83	dltA	HMPREF0776_1921	D-alanine--D-alanyl carrier protein ligase	54.6	2.16019e+06	280563																				1.12276e+06	1.03744e+06		280563
A0A0H2XGF8	pyc	SAUSA300_1014	Pyruvate carboxylase	128.5	3.71551e+08	1.18194e+08																				2.07171e+08	1.6438e+08	7.72811e+07	4.0913e+07
A0A0H2XKG3	fnbB	SAUSA300_2440	Fibronectin binding protein B	103.5	2.82004e+07	7.34938e+06																				8.96264e+06	1.92377e+07	2.5661e+06	4.78328e+06
A0A0H2XHF1	rnr	SAUSA300_0764	Ribonuclease R	90.4	1.72345e+07	4.4969e+06																				8.89489e+06	8.3396e+06	2.46608e+06	2.03082e+06
A0A0E1VHH6	ald	HMPREF0776_2461	Alanine dehydrogenase	41.6	8.53879e+07	4.42779e+07																				1.39831e+07	7.14049e+07	2.71668e+07	1.71111e+07
A0A0E1VNV1	agrA	HMPREF0776_0188	Accessory protein regulator protein A	27.9	3.7788e+06	1.79735e+06																					3.7788e+06	921349	876006
A8Z3T6	rpsB	USA300HOU_1188	30S ribosomal protein S2	29.1	1.97497e+07	1.6918e+07																				3.2706e+06	1.64791e+07	13138860	3.77919e+06
A0A0H2XF86	moeA	SAUSA300_2224	Molybdopterin biosynthesis protein A	45	7.86886e+06	2.15571e+06																					7.86886e+06	441831	1.71387e+06
A0A0E1VRI5	hemL	HMPREF0776_0004	Glutamate-1-semi aldehyde 2,1-aminomutase	46.7	6.42126e+06	3.17011e+06																				181170	6.24009e+06	1832327	1.33779e+06
A0A0E1VMT0	IsaA	HMPREF0776_0630	Putative transglycosylase	24.2	5.31458e+07	3.23006e+07																				1.32367e+07	3.99091e+07	2.40834e+07	8.2172e+06
A0A0E1VHV7	proS	HMPREF0776_2264	Proline--tRNA ligase	63.9	9.23079e+06	4.03836e+06																					9.23079e+06	2.20537e+06	1.83298e+06
A0A1S5Z3L7	TdcB		L-threonine dehydratase catabolic	37.3	7.80063e+07	2.70088e+07																				1.28635e+07	6.51428e+07	1.41473e+07	1.28616e+07
A0A0E1VGX7	gcvP	HMPREF0776_2570	decarboxylating subunit 2	54.7	1.94745e+06	381274																					1.94745e+06		381274
A0A2C6P019	rpoC	EP54_12955EQ90_07125M1K003_2004NCTC10654_00640NCTC6133_00644NCTC7988_00576	DNA-directed RNA polymerase subunit beta	135.3	4.41241e+08	1.89984e+08																				7.32982e+07	3.67943e+08	1.2489e+08	6.50942e+07
Q2FE79	sbi	SAUSA300_2364	Immuno globulin-binding proteins	50	1.19897e+08	4.01943e+07																				3.96661e+07	8.0231e+07	2.64709e+07	1.37234e+07
Q2FJ98	rpoB	SAUSA300_0527	DNA-directed RNA polymerase subunit beta	133.1	2.55611e+08	1.27195e+08																				4.46535e+07	2.10958e+08	9.24677e+07	3.47269e+07
A0A0E1VLL9		HMPREF0776_1752	Glycerate kinase	42.2	5.78513e+06	1.91186e+06																				461253	5.32388e+06	1.05833e+06	853527
A0A0E1VWE4		HMPREF0776_0884	Aldehyde-alcohol dehydrogenase	94.9	1.12519e+08	4.00187e+07																				1.27722e+07	9.97465e+07	2.55967e+07	1.44219e+07
Q2FJ94	rpsG	SAUSA300_0531	30S ribosomal protein S7	17.8	7.39316e+06	1.55109e+07																				4.24261e+06	3.15055e+06	1.50601e+07	450814
A0A0H2XJG3		SAUSA300_0995	Dihydro lipoamide acetyltransferase component of pyruvate dehydrogenase complex	46.4	3.5897e+10	6.52243e+09																				1.23078e+10	2.35892e+10	3.15041e+09	3.37202e+09
A0A0H2XHG6	femB	SAUSA300_1270	Methicillin resistance protein	49.6	2.88096e+06	1.05135e+06																				269219	2.61174e+06	717343	334011
Q2FEP6	rplP	SAUSA300_2197	50S ribosomal protein L16	16.2	8.98882e+06	4.13802e+06																				2.73615e+06	6.25266e+06	3.33898e+06	799042
A0A0H2XKC1		SAUSA300_0307	P4 family	33.3	5.97126e+09	8.44603e+08																				1.19697e+09	4.77429e+09	3.56689e+08	4.87914e+08
Q2FIF6		SAUSA300_0822		52.5	3.13978e+06	5.02949e+06																					3.13978e+06	4.70946e+06	320028
A0A0H2XFH8	pdhB	SAUSA300_0994	Pyruvate dehydrogenase E1 component, beta subunit	35.2	2.6558e+10	2.19808e+09																				8.8362e+09	1.77218e+10	9.41932e+08	1.25614e+09
A0A0H2XHD5	pdhA	SAUSA300_0993	Pyruvate dehydrogenase E1 component, alpha subunit	41.4	1.98142e+10	1.69448e+09																				6.70947e+09	1.31047e+10	7.80012e+08	9.14464e+08
A0A0E1VLB6		HMPREF0776_1947	Glutamate dehydrogenase	47.3	1.12077e+08	2.15433e+07																				1.55364e+07	9.65407e+07	1.53328e+07	6.21042e+06
A0A0H2XH16		SAUSA300_1988	Delta-hemolysin	5	6.30532e+09	2.52148e+08																				2.42142e+09	3.8839e+09	21888356	2.3026e+08
A0A0D6H284		EP54_01305EQ90_12635HMPREF3211_01667RK64_08150	Dihydro lipoamide acetyltransferase component of pyruvate dehydrogenase complex	46.7	1.52437e+07	2.70412e+06																				662490	1.45812e+07	1.953e+06	751124
A8Z553	hssS	USA300HOU_2345	Heme sensor protein	52.3	1.83907e+07	652376																				1.50716e+06	1.68836e+07		652376
A0A0H2XHG3	mqo	SAUSA300_2541	Probable malate:quinone oxidoreductase	56	1.95029e+07	1.85567e+06																				2.21509e+06	1.72878e+07	1.4745e+06	381168
Q2FGJ3	efp	SAUSA300_1490	Elongation factor P	20.5	433121	1.96819e+06																				380783	52337.7	1.96819e+06
A8YYF9	lacD	USA300HOU_2185	Tagatose 1,6-diphosphate aldolase	36.6	3.42709e+06	557205																				890106	2.53698e+06	557205
A8YY76	atpB	USA300HOU_2099	ATPsynthase subunit a	27.6	1.2862e+06	367647																					1.2862e+06	367647
A0A0H2XDX1	rpiA	SAUSA300_2283	Ribose-5-phosphate isomerase A	25.5	861082	0																					861082
A0A0E1VQZ2		HMPREF0776_2609	Nodulation efficiency protein D	26	594813	600764																				260112	334701	600764
A0A0E1VHV3	pyrH	HMPREF0776_2259	Uridylate kinase	28.3	16354.1	724551																					16354.1	724551
A0A0H2XDP9		SAUSA300_2357	ABC transporter, ATP-binding protein	27.2	1.53837e+06	0																					1.53837e+06
A0A0E1VGK6	hsdM	HMPREF0776_2844	Type I restriction-modification system, M subunit	67	1.55935e+06	409856																					1.55935e+06	409856
A0A0H2XHJ5	sufS	SAUSA300_0820	Cysteine desulfurase	46.2	3.80658e+06	692417																					3.80658e+06	692417
A0A0H2XED3		SAUSA300_0649	Uncharacterized protein	23.7	2.28775e+06	915404																				499167	1.78858e+06	915404
A0A0H2XIJ1		SAUSA300_0912	Enoyl-[acyl-carrier-protein] reductase [NADPH]	28	9.01998e+06	2.46482e+06																					9.01998e+06	2.46482e+06
A0A0E1VHF9	thyA	HMPREF0776_2448	Thymidylate synthase	36.8	544641	734393																					544641	734393
A0A0H2XFR7	clpB	SAUSA300_0877	Chaperone protein	98.2	3.53628e+06	0																				1.46347e+06	2.07281e+06
A0A0E1VUP2	murA	HMPREF0776_1420	UDP-N-acetyl glucosamine 1-carboxy vinyltransferase	45	367548	0																					367548
A0A0E1VQX5	sarR	HMPREF0776_0343	HTH-type transcriptional regulator	15.2	1.43776e+06	0																				482171	955588
A0A0E1VZ19		HMPREF0776_0082	Aldehyde dehydrogenase	51.7	357924	1.00515e+06																					357924	1.00515e+06
A0A0H2XIS1		SAUSA300_0834	D-isomer specific 2-hydroxy acid dehydrogenase	35.3	204947	276300																				186186	18761.4	276300
A0A0E1VWN0		HMPREF0776_0835	Amido hydrolase	43.4	1.88104e+06	2.01056e+06																					1.88104e+06	2.01056e+06
A0A1S5ZF94			Fibronectin-binding protein	111.7	3.0967e+06	242174																				1.96661e+06	1.13008e+06	242174
Q2FHG5	rpsO	SAUSA300_1166	30S ribosomal protein S15	10.6	7.08092e+06	1.47301e+06																				4.39947e+06	2.68145e+06	1.47301e+06
A0A0H2XG02		SAUSA300_1581	Uncharacterized protein	5.7	23830.8	603407																				23830.8		603407
A0A0H2XJ64		SAUSA300_2328	Uncharacterized protein	13.3	0	459121																						459121
A0A0E1VJQ6	dmpI	HMPREF0776_2381	Tautomerase	6.9	0	12323730																						12323730
A0A0H2XG38		SAUSA300_1904	Uncharacterized protein	6.6	920281	5.74375e+06																				920281		5.74375e+06
A0A0E1VMI1	mtlD	HMPREF0776_1386	Mannitol-1-phosphate 5-dehydrogenase	40.9	0	491221																						491221
A0A0H2XEP1		SAUSA300_0003	Uncharacterized protein	9.1	0	506544																						506544
A0A0H2XGN2	sdhC	SAUSA300_1046	Succinate dehydrogenase, cytochrome b-558 subunit	23.6	427820	5461690																				427820		5461690
A0A0H2XGN7		SAUSA300_1690	Putative thioredoxin	11.8	0	786026																						786026
A0A0E1VNF6		HMPREF0776_0239	Zinc-type alcohol dehydrogenase-like protein	37.5	35281.1	668009																				35281.1		668009
A0A0H2XFL0	hlgC	SAUSA300_2366	Gamma-hemolysin component C	35.6	8.13094e+06	3.42028e+06																				8.13094e+06		3.42028e+06
A0A0E1VRE4	pncB	HMPREF0776_0074	Nicotinate phospho ribosyl transferase	57.6	758662	1.83296e+06																				758662		1.83296e+06
A0A0E1VR77		HMPREF0776_2533	Alpha-amylase	63.8	0	912158																						912158
A0A0H2XH25		SAUSA300_0289	Uncharacterized protein	19.7	0	1.17753e+06																						1.17753e+06
A0A0E1VKP4	lysS	HMPREF0776_1367	Lysine--tRNA ligase	59	0	366730																						366730
A8YY92	pyrG	USA300HOU_2115	CTP synthase	60	0	1035641																						1035641
Q2FGE2	grpE	SAUSA300_1541		24	59264.3	620235																				59264.3		620235
Q2FHV3	rpmF	SAUSA300_1027	50S ribosomal protein L32	6.5	678405	2.41639e+06																				678405		2.41639e+06
A0A0H2XET0		SAUSA300_0706	Putative osmoprotectant ABC transporter, ATP-binding protein	37.5	0	336001																						336001
A0A0E1VNV4		HMPREF0776_0960	3-hydroxyacyl-CoA dehydrogenase, NAD binding domain protein	84.5	0	1.08845e+06																						1.08845e+06
A8Z1V6	recA	USA300HOU_1217		37.6	0	164417																						164417
A0A0E1VR16		HMPREF0776_0345	Accessory regulator family	29.3	0	881778																						881778
A0A0E1VQN8	budA	HMPREF0776_0258	Alpha-acetol actate decarboxylase	26.1	229188	998029																				229188		998029
Q2FEV9		SAUSA300_2132		10	0	777109																						777109
A0A0H2XG70	accC	SAUSA300_1475	Acetyl-CoA carboxylase, biotin carboxylase	50	0	408471																						408471
A0A0E1VIJ8		HMPREF0776_2830	Excalibur domain protein	24.5	0	655793																						655793
A0A0H2XH20		SAUSA300_0460	Uncharacterized protein	11.8	0	1.99509e+06																						1.99509e+06
A0A0E8GPH7		BTN44_03400EQ90_06500FA040_10665	Smooth muscle caldesmon	49.5	160409	2.27205e+06																				160409		2.27205e+06
A0A0E1VTK0		HMPREF0776_1818	Peroxi redoxin, Ohr subfamily	15.3	42619.5	385540																				42619.5		385540
A0A0E1VUZ4	hflB	HMPREF0776_1361	ATP-dependent zinc metallo protease	77.8	0	257342																						257342
A0A0H2XKJ6		SAUSA300_2289	Uncharacterized protein	24.9	0	662472																						662472
A0A0E1VKG4		HMPREF0776_1385	Putative DNA-directed RNA polymerase, omega subunit	263.5	1.72037e+06	446387																				1.72037e+06		446387
P0C7J5	isdB	USA300HOU_1063.1	Iron-regulated surface determinant protein B	72.1	0	210995																						210995
A0A0H2XI68	srrA	SAUSA300_1442	Staphylococcal respiratory response protein	28.1	0	79981.4																						79981.4
A8Z3T5	codY	USA300HOU_1186	GTP-sensing transcriptional pleiotropic repressor	28.7	0	772555																						772555
Q2FIG2		SAUSA300_0816		7	0	2.77018e+07																						2.77018e+07
A8Z2N6	rpsD	USA300HOU_1707	30S ribosomal protein S4	23	0	3.89254e+06																						3.89254e+06
A0A0E1VHI9		HMPREF0776_2441	Peptidase, S41 family	55.2	0	431965																						431965
A0A0E1VXJ9		HMPREF0776_0511	Carboxylicester hydrolase	52	1.99194e+06	1.55989e+06																				1.99194e+06		1.55989e+06
A8YZJ3	rpsR	USA300HOU_0389	30S ribosomal protein S18	9.3	0	354902																						354902
A0A0E1VM02		HMPREF0776_1686	Uncharacterized protein	28.7	91669.9	517877																				91669.9		517877
A0A0E1VLN4		HMPREF0776_1767	HD domain protein	26.4	0	1.09934e+06																						1.09934e+06
Q2FJ95	rpsL	SAUSA300_0530	30S ribosomal protein S12	15.3	433264	7.14968e+06																				433264		7.14968e+06
A0A0H2XGV4		SAUSA300_1674	Putative serine protease HtrA	45.8	0	769691																						769691
A0A0E1VPK7		HMPREF0776_0647	Uncharacterized protein	11.5	0	171456																						171456
A0A1S5YLQ0		EP54_02570EQ90_09975FA040_07780NCTC10702_02358	Lipo protein	36.1	0	552986																						552986
A0A0E1VHV8	glpK	HMPREF0776_2301	Glycerol kinase	59.7	0	396413																						396413
A0A0E1VJM4		HMPREF0776_2430	Glyoxalase family protein	32.1	0	1.40199e+06																						1.40199e+06
