# Supplementary material for: Bacterial Membrane-Derived Vesicles Attenuate Vancomycin Activity against Methicillin-Resistant Staphylococcus aureus
Source: Microorganisms. 2021 Sep 29;9(10):2055. doi: 10.3390/microorganisms9102055 (PMC8539228; doi:10.3390/microorganisms9102055)
Supplement: Supplementary file 1 [file microorganisms-09-02055-s001.zip › Supplemental_Dataset 2.xlsx]

## Sheet: Dataset 2
Accession	Gene symbol	ORF/Locus	Description	MW[kDa]	Abundance (AUC) (VAN 0 µg/ml)*	Abundance (AUC) (VAN 0.5 µg/ml)*	Relative expression (VAN treated/Untreated)
A0A0H2XHX0		SAUSA300_1401	Phi SLTORF387-like protein, putative phage capsid protein	43.5	38168.4	9.22921e+06	241.802
A0A0H2XEK9	fumC	SAUSA300_1801	Fumarate hydratase class II	51.1	99927.9	1.08768e+07	108.846
A0A0E1VHV3	pyrH	HMPREF0776_2259	Uridylate kinase	28.3	16354.1	724551	44.3039
A0A0H2XG02		SAUSA300_1581	Uncharacterized protein	5.7	23830.8	603407	25.3205
A0A0E1VQX0	ureC	HMPREF0776_0338	Urease subunit alpha	61.8	950236	1.93396e+07	20.3524
A0A0H2XDE4		SAUSA300_0672	Transcriptional regulator, MarR family	17.1	47558.5	921713	19.3806
A0A0E1VNF6		HMPREF0776_0239	Zinc-type alcohol dehydrogenase-like protein	37.5	35281.1	668009	18.9339
A8Z386	ureB	USA300HOU_2270	Urease subunit beta	15.2	303289	5.49253e+06	18.1099
A0A0H2XIM7		SAUSA300_1323	Uncharacterized protein	9.4	173995	3.11184e+06	17.8846
A0A0E1VLP8		HMPREF0776_0946	AP endonuclease, family 2	38.4	366873	6.51141e+06	17.7484
Q2FJ95	rpsL	SAUSA300_0530	30S ribosomal protein S12	15.3	433264	7.14968e+06	16.5019
A0A0E8GPH7		BTN44_03400EQ90_06500FA040_10665	Smooth muscle caldesmon	49.5	160409	2.27205e+06	14.1641
Q2FEK5	ureA	SAUSA300_2238	Urease subunit gamma	11.3	989227	1.30582e+07	13.2004
A0A1S6AV09		EP54_10545EQ90_13835	Uncharacterized protein	16	376265	4.83255e+06	12.8435
A0A0H2XGN2	sdhC	SAUSA300_1046	Succinate dehydrogenase, cytochrome b-558 subunit	23.6	427820	5461690	12.7663
A0A0E1VJY3		HMPREF0776_2290	2-oxoacid:acceptor oxido reductase, alpha subunit	64.5	516672	6.2472e+06	12.0912
A8Z3T3	hslV	USA300HOU_1184	ATP-dependent protease subunit	19.6	602044	7.14391e+06	11.8661
Q2FEP0	rplD	SAUSA300_2203	50S ribosomal protein L4	22.5	3.35805e+06	3.85253e+07	11.4725
A0A0H2XHU6	dat	SAUSA300_1696	D-alanine amino transferase	31.9	601528	6.84983e+06	11.3874
Q2FHL4	rpmB	SAUSA300_1117	50S ribosomal protein L28	7	518819	5.48321e+06	10.5686
Q2FGE2	grpE	SAUSA300_1541		24	59264.3	620235	10.4656
Q2FG58	rplT	SAUSA300_1625	50S ribosomal protein L20	13.7	3.89021e+07	3.97252e+08	10.2116
A0A0E1VTK0		HMPREF0776_1818	Peroxi redoxin, Ohr subfamily	15.3	42619.5	385540	9.0461
A0A0E1VGP3		HMPREF0776_2779	Metallo-beta-lactamase domain protein	33.7	1.03204e+06	9.31255e+06	9.02347
A0A0E1VVS4	HMP	HMPREF0776_1099	Acetyl-CoAC-acetyl transferase	41.7	6.29634e+06	5.36954e+07	8.52803
A0A0E1VIG7		HMPREF0776_2122	LPXTG-motif cell wall anchor domain protein	38.8	5.20398e+06	4.23236e+07	8.13292
Q2FKP8	hutH	SAUSA300_0008	Histidine ammonia-lyase	56	2.84538e+07	2.28754e+08	8.0395
A0A0E1VQI0		HMPREF0776_2786	Uncharacterized protein	15.7	250248	1.98348e+06	7.92605
A8Z1R9	pheS	USA300HOU_1073	Phenylalanine--tRNA ligase alpha subunit	40.1	2.48742e+06	1.96919e+07	7.91659
A0A0E1VX71	betB	HMPREF0776_0675	Betaine-aldehyde dehydrogenase	54.6	162929	1.13342e+06	6.95655
A8Z3N7	pyrB	USA300HOU_1138	Aspartate carbamoyl transferase	33.2	3.75179e+06	2.52995e+07	6.7433
A8Z3R8	acpP	USA300HOU_1169	Acyl carrier protein	8.5	5.45626e+06	3.65341e+07	6.69581
A0A0E1VP68		HMPREF0776_0869	LPXTG-motif cell wall anchor domain protein	26.4	1.13543e+06	7.57011e+06	6.66716
Q2FG80	rplU	SAUSA300_1603	50S ribosomal protein L21	11.3	1.95365e+07	1.28338e+08	6.5691
A0A0H2XG38		SAUSA300_1904	Uncharacterized protein	6.6	920281	5.74375e+06	6.2413
A0A068A5G9		BTN44_04750DB727_05380EP54_01465EQ90_12790FA040_08065NCTC6133_01990	Uncharacterized protein	15.4	8.85612e+06	5.46062e+07	6.16593
A0A0H2XI02		SAUSA300_0025	5'-nucleotidase family protein	83.4	8.99136e+06	5.37189e+07	5.9745
A0A0E1VNR6	ricscdA	HMPREF0776_0989	Iron-sulfur cluster repair protein	25.5	432284	2.50816e+06	5.80211
A0A0E1VHV2		HMPREF0776_2291	2-oxoglutarate ferredoxinoxido reductase subunit beta	31.3	2.58488e+06	1.46804e+07	5.67934
A0A0E1VM02		HMPREF0776_1686	Uncharacterized protein	28.7	91669.9	517877	5.64936
A0A0E1VXY5		HMPREF0776_0405	Uncharacterized protein	23	3.30007e+08	1.85978e+09	5.63558
A0A0E1VNL6		HMPREF0776_0257	MAP domain protein	15.4	814801	4.34791e+06	5.33616
A0A0E1VH14	greA	HMPREF0776_2647	Transcription elongation factor	17.7	431412	2.23627e+06	5.1836
A0A0E1VRA4		HMPREF0776_0099	Aminotransferase, class I/II	48	2.24561e+06	1.15333e+07	5.13594
Q2FEF1	fni	SAUSA300_2292	Isopentenyl-diphosphate delta-isomerase	38.7	2.7662e+06	1.3871e+07	5.01445
A0A0H2XI85		SAUSA300_1683	Chorismate mutase/phospho-2-dehydro-3-deoxyheptonate aldolase	40.6	1.36265e+07	6.81426e+07	5.00073
A0A0H2XI10		SAUSA300_0549	Glycosyl transferase, group1 family protein	57.2	1.68127e+07	8.20546e+07	4.8805
A0A2C9TKD7		EQ90_10265	Matrix-binding protein	1130.7	12165.2	57849.2	4.75532
Q2FIC1		SAUSA300_0857	Putative peptidyl-prolylcis-transisomerase	21.6	4.97253e+06	2.32957e+07	4.68488
Q2FJE4	spoV	SAUSA300_0475	Putative septation protein	11.3	3.59018e+06	1.64919e+07	4.5936
A0A0E1VJN5		HMPREF0776_2384	M42 glutamyl amino peptidase	37.8	4.72428e+06	2.16225e+07	4.57689
Q2FGJ3	efp	SAUSA300_1490	Elongation factor P	20.5	433121	1.96819e+06	4.5442
A0A0H2XH82		SAUSA300_0372	Putative lipoprotein	21.3	1.38061e+07	6.20728e+07	4.49604
A0A0H2XG16	clfA	SAUSA300_0772	Clumping factorA	96.9	6.89857e+07	3.0351e+08	4.39961
A0A0E1VIR5	menD	HMPREF0776_2032	2-succinyl-5-enolpyruvyl-6-hydroxy-3-cyclohexene-1-carboxylate synthase	63.1	1.31021e+06	5.7293e+06	4.3728
A0A0E1VQN8	budA	HMPREF0776_0258	Alpha-acetol actate decarboxylase	26.1	229188	998029	4.35462
A0A0E1VHD2	ebpS	HMPREF0776_2504	Elastin-binding protein	53.4	1.69653e+06	7.32208e+06	4.31591
A8YY93	rpoE	USA300HOU_2116	Probable DNA-directed RNA polymerase subunit delta	20.9	1.60015e+06	6.88668e+06	4.30378
A0A0H2XGR9		SAUSA300_0213	Oxido reductase, Gfo/Idh/MocA family	38.5	3.49704e+06	1.48287e+07	4.24037
A0A0H2XHS5		SAUSA300_0789	Putative thioredoxin	12.1	2.64779e+06	1.10829e+07	4.18571
A0A0E1VKH6		HMPREF0776_1400	NAD dependent epimerase/dehydratase family protein	24.1	1.03347e+06	4.30637e+06	4.16692
A0A0H2XH39	ftsL	SAUSA300_1074	Cell division protein	15.3	1.32963e+06	5.46707e+06	4.11172
A0A0H2XDH5		SAUSA300_1934	Phi77ORF020-like protein, phage major tail protein	23.9	1.91733e+08	7.85156e+08	4.09505
A0A0E1VLZ5		HMPREF0776_1704	Phosphoenol pyruvate-dependent sugar phospho transferase system	69.1	1.81056e+06	7.22061e+06	3.98805
A0A0H2XI69		SAUSA300_1261	Putative glutamylamino peptidase	37.8	2.67216e+09	1.01876e+10	3.8125
A0A0E1VPE2	drp	HMPREF0776_0757	Lactonase Drp35	39.2	8.32605e+06	3.12344e+07	3.75141
A0A0E1VJW3	infB	HMPREF0776_2270	Translation initiation factor IF-2	78.8	1.2365e+06	4.58718e+06	3.70981
Q2FJC1	pdxS	SAUSA300_0504	Pyridoxal5'-phosphate synthase subunit	32	7.14698e+08	2.62999e+09	3.67986
A0A0H2FNU6		BN1321_320056BTN44_01870BTN44_11385DB727_08365E3A28_12570EP54_10560EQ90_13820ERS072840_02207FA040_09860FVP29_04980M1K003_1759NCTC10654_02132NCTC10702_03154NCTC7878_02683	Gp6 protein	11.2	5.47733e+06	1.98869e+07	3.63076
Q2FIK4	emp	SAUSA300_0774	Extra cellular matrix protein-binding protein	38.5	9.45468e+07	3.37667e+08	3.57143
Q2FHV3	rpmF	SAUSA300_1027	50S ribosomal protein L32	6.5	678405	2.41639e+06	3.56187
A8Z1A4	eno	USA300HOU_0806	Enolase	47.1	4.78523e+09	1.70084e+10	3.55436
A0A0E1VQE3	hutG	HMPREF0776_0384	Formimidoyl glutamase	34.5	5.16384e+06	1.83236e+07	3.54843
A0A0H2XFQ3	cysK	SAUSA300_0491	Cysteine synthase	33	5.46075e+07	1.85375e+08	3.39469
Q2FH99	katA	SAUSA300_1232	Catalase	58.3	7.85159e+08	2.63331e+09	3.35386
Q2FK94	aldA	SAUSA300_0170	Putative aldehyde dehydrogenase	53.6	1.19079e+07	3.96255e+07	3.32767
Q2FJ77	sdrE	SAUSA300_0548	Serine-aspartate repeat-containing protein E	125.2	4.2788e+06	1.40251e+07	3.27781
A0A0H2XFY8		SAUSA300_1519	GTP cyclohydrolase 1 type 2 homolog	41.1	6.50761e+06	2.13251e+07	3.27695
A0A0E1VLQ2	ptsG	HMPREF0776_0924	PTS system, glucose-specific IIB Ccomponent	74.4	2.61269e+06	8.4281e+06	3.22584
A0A0E1VWU8	gidA	HMPREF0776_0778	tRNA uridine 5-carboxy methyl amino methyl modification enzyme	70	2.46029e+06	7.87632e+06	3.20138
A0A0H2XHE6	sdhB	SAUSA300_1048	Succinatede hydrogenase, iron-sulfur protein	30.6	1.76275e+08	5.58428e+08	3.16794
A0A1S6ALL3			30S ribosomal protein S13	13.7	962437	3.03202e+06	3.15036
A0A0H2XH33		SAUSA300_2529	Uncharacterized protein	16.9	932380	2.89418e+06	3.10408
A0A0E1VMB9	atpH	HMPREF0776_1438	ATP synthase subunit delta	20.5	6.41203e+06	1.95293e+07	3.04572
A0A0H2XHZ1		SAUSA300_0070	Putative lysophospho lipase	31	2.04549e+07	6.21903e+07	3.04036
A0A0E1VLM3	folE	HMPREF0776_1559	GTP cyclo hydrolase	33.5	2.59829e+07	7.88514e+07	3.03474
A0A068A921	narH	BTN44_14470E3A28_10320E4U00_10480EP54_09675EQ90_00195FA040_02390HMPREF3211_00040NCTC10654_02567NCTC5664_01456NCTC7988_02476RK64_12775	Nitrate reductase	59.4	6.9543e+06	2.07327e+07	2.98128
A0A0H2XDN2		SAUSA300_0212	Oxidoreductase, Gfo/Idh/MocA family	39.2	4.77537e+07	1.41446e+08	2.96198
A0A0H2XGH4		SAUSA300_2517	Amido hydrolase family protein	38.1	4.27682e+06	1.26621e+07	2.96063
Q2FJM6	guaB	SAUSA300_0388	Inosine-5'-mono phosphate dehydrogenase	52.8	1.04398e+08	3.05823e+08	2.92938
A0A0H2XIJ7		SAUSA300_1950	Conserved hypothetical phage protein	9.4	488816	1.43115e+06	2.92778
A0A0E1VM77		HMPREF0776_1537	Putative 8-amino-7-oxononanoate synthase	42.9	5.41283e+06	1.54493e+07	2.85421
A0A0E1VZ19		HMPREF0776_0082	Aldehyde dehydrogenase	51.7	357924	1.00515e+06	2.80828
A0A0E1VHF4	ptbA	HMPREF0776_2443	PTS system, glucose subfamily, IIA component	18.3	2.42217e+06	6.72989e+06	2.77846
A0A0H2XHK2	clfB	SAUSA300_2565	Clumping factor B	95.7	6.82119e+06	1.88988e+07	2.7706
A0A0H2XJB4	ear	SAUSA300_0815	Ear protein	20.4	9.10823e+07	2.52304e+08	2.77006
A8Z000	queF	USA300HOU_0752	NADPH-dependent7-cyano-7-deaza guanine reductase	19.6	1.40085e+07	3.85918e+07	2.75489
A0A0E1VQK4	ald	HMPREF0776_2741	Alanine dehydrogenase	40.9	7.15623e+07	1.94782e+08	2.72186
A0A0H2XE52		SAUSA300_0214	Uncharacterized protein	36.6	1.86982e+08	5.07316e+08	2.71317
A0A0H2XHS2	icd	SAUSA300_1640	Iso citrate dehydrogenase [NADP]	46.4	2.69566e+07	7.27618e+07	2.69922
A0A0H2XDZ4	ampA	SAUSA300_0845	Cytosol amino peptidase	54.1	7.41161e+08	1.99294e+09	2.68895
Q2FH83		SAUSA300_1248	Uncharacterized protein	11.5	3.79393e+06	1.01551e+07	2.67665
A0A1S5YSJ8			Hydrolase	149.3	3.26365e+06	8.66852e+06	2.65608
A0A0E1VH17	dnaK	HMPREF0776_2615	Chaperone protein	67.4	1.33125e+07	3.52335e+07	2.64664
Q2FFK2	ftnA	SAUSA300_1874	Bacterial non-heme ferritin	19.6	1.85105e+09	4.89065e+09	2.6421
A0A0H2XJL5		SAUSA300_0173	Uncharacterized protein	19.2	1.80285e+06	4.70947e+06	2.61224
A0A0H2XJY4		SAUSA300_1759	Uncharacterized protein	20.3	9.74658e+08	2.52574e+09	2.59142
Q2FIB3	pgi	SAUSA300_0865	Glucose-6-phosphate isomerase	49.8	2.00703e+09	5.14539e+09	2.56368
A8Z334	rpmJ	USA300HOU_2218	50S ribosomal protein L36	4.3	1.05276e+06	2.69759e+06	2.56239
A0A0H2XIY1	hysA	SAUSA300_2161	Hyaluronate lyase	91.9	1.29634e+07	3.28816e+07	2.53649
A0A0H2XKH5	acnA	SAUSA300_1246	Aconitate hydratase	98.9	9.66178e+07	2.438e+08	2.52335
A0A0E1VJW7	pnp	HMPREF0776_2275	Poly ribonucleotidenucleotidyl transferase	77.3	1.01727e+08	2.55265e+08	2.50932
A0A0H2XEM7	ipdC	SAUSA300_0190	Indole-3-pyruvate decarboxylase	60.5	8.8066e+06	2.18198e+07	2.47766
A8Z2M2		USA300HOU_1693	UPF0173 metal-dependent hydrolase	25.2	1.95251e+08	4.8033e+08	2.46006
A0A0H2XHU1	sdhA	SAUSA300_1047	Succinate dehydrogenase, flavo protein subunit	65.5	3.51761e+08	8.56921e+08	2.43609
A0A0H2XHM1	hemB	SAUSA300_1615	Delta-amino levulinicacid dehydratase	36.6	8.94843e+08	2.17678e+09	2.43259
Q2FF22	atpA	SAUSA300_2060	ATP synthase subunit alpha	54.6	1.35016e+08	3.27204e+08	2.42344
Q2FJE0	rplY	SAUSA300_0479	50S ribosomal protein L25	23.8	6.06873e+06	1.47058e+07	2.42321
A0A0E1VRE4	pncB	HMPREF0776_0074	Nicotinate phospho ribosyl transferase	57.6	758662	1.83296e+06	2.41604
Q2FIL9	tpiA	SAUSA300_0758	Triose phosphate isomerase	27.2	6.91086e+07	1.66651e+08	2.41144
A0A0H2XK48	dps	SAUSA300_2092	General stress protein 20U	16.7	4.33492e+08	1.02113e+09	2.35559
A0A2C9TXT2	ndk	EP54_02450	Nucleoside diphosphate kinase	16.6	2.4984e+07	5.8278e+07	2.33261
A0A0H2XGT6	ahpD	SAUSA300_2418	Alkyl hydro peroxide reductase	16.5	4.12101e+06	9.60928e+06	2.33178
A0A0E1VGW1		HMPREF0776_2587	Penicillin-binding protein, transpeptidase domain protein	77.3	1.61251e+06	3.69013e+06	2.28845
A0A0H2XDJ1	deoD	SAUSA300_0138	Purine nucleoside phosphorylase DeoD-type	26	3.7473e+06	8.54738e+06	2.28094
A0A0E1VSM9	cdr	HMPREF0776_1959	Coenzyme Adisulfide reductase	49.3	2.7331e+07	6.16151e+07	2.25441
A0A0H2XDW3	hutU	SAUSA300_2278	Urocanatehydratase	60.6	7.70054e+07	1.73129e+08	2.24827
A0A0E1VHU1	rnj	HMPREF0776_2276	Ribonuclease	64.4	1.91139e+07	4.24223e+07	2.21944
A0A0H2XEF6	deoD	SAUSA300_2091	Purine nucleoside phosphorylase DeoD-type	25.9	3.86826e+08	8.57568e+08	2.21694
Q2FFV5	pckA	SAUSA300_1731	ATP	59.3	6.48049e+07	1.43562e+08	2.21529
Q2FJA3	rplK	SAUSA300_0522	50S ribosomal protein L11	14.9	2.72088e+06	6.01785e+06	2.21173
A0A0E1VY92		HMPREF0776_0241	Uncharacterized protein	33.1	4.33403e+06	9.5846e+06	2.21148
A0A0H2XJ55		SAUSA300_0385	Uncharacterized protein	15.1	5.27238e+06	1.14671e+07	2.17494
A0A0H2XG98	rsbV	SAUSA300_2024	Anti-sigma factor antagonist	12.2	2.76416e+06	6.00493e+06	2.17242
Q2FDR0	panB	SAUSA300_2534	3-methyl-2-oxobutanoate hydroxymethyl transferase	29.2	5.72097e+08	1.23009e+09	2.15014
Q2FH32		SAUSA300_1299	TelA-like protein	43.4	2.85209e+08	6.11738e+08	2.14488
Q2FFQ0		SAUSA300_1795		13.3	4.44106e+07	9.42807e+07	2.12293
Q2FEP8	rpsQ	SAUSA300_2195	30S ribosomal protein S17	10.2	6.48901e+06	1.37458e+07	2.11832
Q2FER5	rpoA	SAUSA300_2178	DNA-directed RNA polymerase subunit alpha	35	4.24354e+07	8.92738e+07	2.10375
A0A0H2XHM8	glnA	SAUSA300_1201	Glutamine synthetase	50.8	7.95451e+09	1.67078e+10	2.10042
Q2FEV0	asp2	SAUSA300_2142	Alkaline shock protein 23	19.2	1.14203e+07	2.3987e+07	2.10038
A0A0E1VJS5	pepF	HMPREF0776_2401	Oligo endo peptidase F	70.5	5.43439e+07	1.14105e+08	2.09969
A0A0H2XHX6	gap	SAUSA300_0756	Glyceraldehyde-3-phosphate dehydrogenase	36.3	5.35864e+08	1.11531e+09	2.08133
Q2FEP4	rplV	SAUSA300_2199	50S ribosomal protein L22	12.8	1.48274e+07	3.08043e+07	2.07753
Q2FIP8	pepT	SAUSA300_0727	Peptidase T	45.8	4.5717e+06	9.48828e+06	2.07544
A0A0H2XEY2		SAUSA300_1909	Uncharacterized protein	21.9	1.36692e+07	2.80926e+07	2.05517
A0A0H2XEE7		SAUSA300_2343	Respiratory nitrate reductase, alpha subunit	139.7	1.30555e+07	2.68196e+07	2.05428
A0A0E1VUQ7	glmM	HMPREF0776_1384	Phospho glucosamine mutase	49.3	1.32657e+07	2.69667e+07	2.03281
A0A2C6MXJ8		EP54_00300	Hydrolase	31	2.40353e+07	4.88511e+07	2.03248
Q2FJP8	rpsF	SAUSA300_0366	30S ribosomal protein S6	11.6	1.3219e+07	2.67814e+07	2.02598
A0A0H2XGP1	yajC	SAUSA300_1594	Preprotein translocase, YajC subunit	9.7	2.35406e+06	4.76692e+06	2.02498
A0A0E1VI67	pyrC	HMPREF0776_2200	Dihydro orotase	46.5	6.85487e+07	1.38166e+08	2.01559
A0A0H2XHC4	gpmI	SAUSA300_0759	2,3-bisphospho glycerate-independent phospho glycerate mutase	56.4	3.24206e+07	6.50902e+07	2.00768
